# Supplementary material for: Grazing Intensity Shapes Vegetation Structure and Soil Characteristics in High‐Elevation Rangelands of Nepal
Source: Ecol Evol. 2025 Dec 17;15(12):e72689. doi: 10.1002/ece3.72689 (PMC12711437; doi:10.1002/ece3.72689)
Supplement: Supplementary file 2 — Table S2: Summary table showing (1) stress values from NMDS, (2) PERMANOVA results. [file ECE3-15-e72689-s001.zip]

Archive with 2 entries (2 files):
- Supplementary table 2_raw_data.xlsx
- Supplementary table S2.docx
