# Supplementary material for: Grazing Intensity Shapes Vegetation Structure and Soil Characteristics in High‐Elevation Rangelands of Nepal
Source: Ecol Evol. 2025 Dec 17;15(12):e72689. doi: 10.1002/ece3.72689 (PMC12711437; doi:10.1002/ece3.72689)
Supplement: Supplementary file 2 — Table S2: Summary table showing (1) stress values from NMDS, (2) PERMANOVA results. [file ECE3-15-e72689-s001.zip › Supplementary table 2_raw_data.xlsx]

## Sheet: Plants_Dargadi
Plot	Grazing intensity	Species	Local name	Collection no.	Family	Cover class	Average height (cm)
1	Moderate	Oreoseris nivea DC.	Jhulo	JR1C26	Asteraceae	5	4.29
1	Moderate	Tenaxia cumminsii (Hook.f.) N.P.Barker & H.P.Linder	Ghodebuki	JR1C3	Poaceae	4	5.4375
1	Moderate	Carex unciniiformis Boeckeler	Sunbuki	JR1C6	Cyperaceae	5	8.01
1	Moderate	Hippolytia longifolia (Rech.f.) C.Shih	Biojadi	JR1C24	Asteraceae	4	5.35
1	Moderate	Potentilla lineata Trevir.	Bajradanti	JR1C22	Rosaceae	1	3.8
1	Moderate	Saussurea hierarcioides Hook.f.		JR2C64	Asteraceae	5	3.72222
1	Moderate	Geum elatum Wall. f. rubrum Ludlow	Maharanga	JR1C8	Rosaceae	2	8.25
1	Moderate	Bistorta affinis (D.Don) Greene	Myakuro	JR1C14	Polygonaceae	1	5.3
1	Moderate	Sibbaldia cuneata Edgew.	Potentilla cuneata	JR1C17	Rosaceae	2	4.03333
1	Moderate	Cyananthus lobatus	Nilo dudhe	JR1C60	Campanulaceae	1	11.9
1	Moderate	Potentilla griffithii Hook.f.	Bhuikafal	JR1C1	Rosaceae	1	2
1	Moderate	Aletris sp.		JR1C65	Nartheciaceae	1	4.5
1	Moderate	Anaphalis nepalensis (Spreng.) Hand.-Mazz.	Anaphalis 4	JR1C45=R2C66	Asteraceae	1	3.24
1	Moderate	Carex sp.1	Lambri buki	R2C67	Cyperaceae	1	9.1
1	Moderate	Leontopodium himalayanum DC.	Anaphalis sp1	JR1C9	Asteraceae	1	27
1	Moderate	Euphorbia stracheyi Boiss.	Dudhe	JR1C30=R2C68	Euphorbiaceae	1	5.53333
1	Moderate	Saxifraga parnassifolia D.Don		JR1C4	Saxifragaceae	1	3.56667
1	Moderate	Cortia depressa (D.Don) C.Norman		J2C69	Apiaceae	1	3.1
2	Moderate	Oreoseris nivea DC.	Jhulo	JR1C26	Asteraceae	6	5.01
2	Moderate	Saussurea hieracioides Hook.f.		JR2C64	Asteraceae	5	4.95
2	Moderate	Geum elatum Wall. f. rubrum Ludlow	Maharanga	JR1C8	Rosaceae	4	8.81667
2	Moderate	Sibbaldia cuneata Edgew.	Potentilla cuneata	JR1C17	Rosaceae	3	3.4
2	Moderate	Tenaxia cumminsii (Hook.f.) N.P.Barker & H.P.Linder	Ghodebuki	JR1C3	Poaceae	4	5.08
2	Moderate	Carex sp.1	Lambri buki	R2C67	Cyperaceae	3	10.225
2	Moderate	Bistorta affinis (D.Don) Greene	Myakuro	JR1C14	Polygonaceae	1	6
2	Moderate	Carex unciniiformis Boeckeler	Sunbuki	JR1C6	Cyperaceae	3	8.45714
2	Moderate	Cortia depressa (D.Don) C.Norman		J2C69	Apiaceae	1	2.3
2	Moderate	Hippolytia longifolia (Rech.f.) C.Shih	Biojadi	JR1C24	Asteraceae	1	5.6
2	Moderate	Cyananthus lobatus Wall. ex Benth.	Nilo dudhe	JR1C60	Campanulaceae	1	13
2	Moderate	Koenigia nepalensis D.Don		JR1C71	Polygonaceae	1	9.2
2	Moderate	Swertia cuneata Wall. ex G. Don		JR1C70	Gentianaceae	1	5.6
2	Moderate	Euphorbia stracheyi Boiss.	Dudhe	JR1C30=R2C68	Euphorbiaceae	1	5
2	Moderate	Pedicularis gracilis Wall. ex Benth.	Nilo pedicularis	JR1C7	Orobanchaceae	1	11.7
3	Moderate	Tenaxia cumminsii (Hook.f.) N.P.Barker & H.P.Linder	Ghodebuki	JR1C3	Poaceae	3	6.58571
3	Moderate	Carex unciniiformis Boeckeler	Sunbuki	JR1C6	Cyperaceae	4	9.05
3	Moderate	Hippolytia longifolia (Rech.f.) C.Shih	Biojadi	JR1C24	Asteraceae	2	5.98333
3	Moderate	Sibbaldia cuneata Edgew.	Potentilla cuneata	JR1C17	Rosaceae	3	4.75
3	Moderate	Oreoseris nivea DC.	Jhulo	JR1C26	Asteraceae	3	3.9125
3	Moderate	Bistorta affinis (D.Don) Greene	Myakuro	JR1C14	Polygonaceae	1	7.63333
3	Moderate	Anaphalis nepalensis (Spreng.) Hand.-Mazz.	Anaphalis 4	JR1C45=R2C66	Asteraceae	3	3.45
3	Moderate	Cyananthus lobatus Wall. ex Benth.	Nilo dudhe	JR1C60	Campanulaceae	3	14.9
3	Moderate	Cortia depressa (D.Don) C.Norman		J2C69,JR2C72	Apiaceae	1	7.775
3	Moderate	Saussurea hieracioides Hook.f.		JR2C64	Asteraceae	5	4.1
3	Moderate	Pedicularis gracilis Wall. ex Benth.	Nilo pedicularis	JR1C7	Orobanchaceae	1	5
3	Moderate	Swertia cuneata Wall. ex G. Don		JR1C70	Gentianaceae	1	4.15
3	Moderate	Euphorbia stracheyi Boiss.	Dudhe	JR1C30=R2C68	Euphorbiaceae	1	4.73333
3	Moderate	Carex nubigena D.Don		JR1C2	Cyperaceae	1	12.7333
3	Moderate	Jurinea sp.	Jhulo3	JR1C73	Asteraceae	4	4.74444
3	Moderate	Saxifraga parnassifolia D.Don		JR1C4	Saxifragaceae	1	3.525
3	Moderate	Morina nepalensis D.Don	Kade paat	JR1C27=JR2C74	Caprifoliaceae	1	9
4	Moderate	Oreoseris nivea DC.	Jhulo	JR1C26	Asteraceae	3	4.19
4	Moderate	Sibbaldia cuneata Edgew.	Potentilla cuneata	JR1C17	Rosaceae	2	2.95
4	Moderate	Geum elatum Wall. f. rubrum Ludlow	Maharanga	JR1C8	Rosaceae	1	6.98
4	Moderate	Cortia depressa (D.Don) C.Norman		J2C69,72	Apiaceae	4	3.08
4	Moderate	Saussurea hieracioides Hook.f.		JR2C64	Asteraceae	4	3.95714
4	Moderate	Hippolytia longifolia (Rech.f.) C.Shih	Biojadi	JR1C24	Asteraceae	1	9.45
4	Moderate	Pedicularis gracilis Wall. ex Benth.	Nilo pedicularis	JR1C7	Orobanchaceae	2	7.63333
4	Moderate	Carex unciniiformis Boeckeler	Sunbuki	JR1C6	Cyperaceae	5	5.51111
4	Moderate	Euphorbia stracheyi Boiss.	Dudhe	JR1C30=R2C68	Euphorbiaceae	1	5
4	Moderate	Carex sp.1	Lambri buki	R2C67		2	10.74
4	Moderate	Saxifraga parnassifolia D.Don		JR1C4	Saxifragaceae	1	2.4
4	Moderate	Ranunculus brotherusii Freyn		JR1C36	Ranunculaceae	1	9.35
5	Moderate	Oreoseris nivea DC.	Jhulo	JR1C26	Asteraceae	1	1.9
5	Moderate	Saussurea hieracioides Hook.f.		JR2C64	Asteraceae	6	4.02
5	Moderate	Saxifraga parnassifolia D.Don		JR1C4	Saxifragaceae	1	2.05
5	Moderate	Tenaxia cumminsii (Hook.f.) N.P.Barker & H.P.Linder	Ghodebuki	JR1C3	Poaceae	1	6
5	Moderate	Geum elatum Wall. f. rubrum Ludlow	Maharanga	JR1C8	Rosaceae	3	8.68
5	Moderate	Cortia depressa (D.Don) C.Norman		J2C69,72	Apiaceae	4	3.87778
5	Moderate	Euphorbia stracheyi Boiss.	Dudhe	JR1C30=R2C68	Euphorbiaceae	1	2.8
5	Moderate	Ranunculus brotherusii Freyn		JR1C36	Ranunculaceae	1	3.05
5	Moderate	Carex sp.1	Lambri buki	R2C67	Cyperaceae	2	8.35
5	Moderate	Potentilla griffithii Hook.f.	Bhuikafal	JR1C1	Rosaceae	3	3.74286
5	Moderate	Hippolytia longifolia (Rech.f.) C.Shih	Biojadi	JR1C24	Asteraceae	1	8.1
5	Moderate	Carex unciniiformis Boeckeler	Sunbuki	JR1C6	Cyperaceae	4	6.8
5	Moderate	Potentilla lineata Trevir.	Bajradanti	JR1C22	Rosaceae	1	5
6	Moderate	Oreoseris nivea DC.	Jhulo	JR1C26	Asteraceae	4	4.39
6	Moderate	Bistorta affinis (D.Don) Greene	Myakuro	JR1C14	Polygonaceae	1	6.6
6	Moderate	Cortia depressa (D.Don) C.Norman		J2C69,72	Apiaceae	2	4.1
6	Moderate	Saussurea hieracioides Hook.f.		JR2C64	Asteraceae	2	2.9
6	Moderate	Sibbaldia cuneata Edgew.	Potentilla cuneata	JR1C17	Rosaceae	3	3.6
6	Moderate	Hippolytia longifolia (Rech.f.) C.Shih	Biojadi	JR1C24	Asteraceae	3	8.54
6	Moderate	Saxifraga parnassifolia D.Don		JR1C4	Saxifragaceae	1	2.05
6	Moderate	Pedicularis gracilis Wall. ex Benth.	Nilo pedicularis	JR1C7	Orobanchaceae	2	7.125
6	Moderate	Carex nubigena D.Don		JR1C2	Cyperaceae	1	11.3
6	Moderate	Geum elatum Wall. f. rubrum Ludlow	Maharanga	JR1C8	Rosaceae	3	9.04
6	Moderate	Potentilla griffithii Hook.f.	Bhuikafal	JR1C1	Rosaceae	1	3.15
6	Moderate	Carex unciniiformis Boeckeler	Sunbuki	JR1C6	Cyperaceae	2	6.35
6	Moderate	Carex sp.1	Lambri buki	R2C67	Cyperaceae	3	7.21429
7	Moderate	Anaphalis nepalensis (Spreng.) Hand.-Mazz.	Anaphalis 4	JR1C45=R2C66	Asteraceae	1	16.5667
7	Moderate	Geum elatum Wall. f. rubrum Ludlow	Maharanga	JR1C8	Rosaceae	1	11.35
7	Moderate	Oreoseris nivea DC.	Jhulo	JR1C26	Asteraceae	2	3.93333
7	Moderate	Saussurea hieracioides Hook.f.		JR2C64	Asteraceae	1	4
7	Moderate	Potentilla griffithii Hook.f.	Bhuikafal	JR1C1	Rosaceae	1	7.1
7	Moderate	Carex nubigena D.Don		JR1C2	Cyperaceae	1	15.4
7	Moderate	Hippolytia longifolia (Rech.f.) C.Shih	Biojadi	JR1C24	Asteraceae	1	9.95
7	Moderate	Pedicularis gracilis Wall. ex Benth.	Nilo pedicularis	JR1C7	Orobanchaceae	2	14.8
7	Moderate	Swertia cuneata Wall. ex G. Don		JR1C70	Gentianaceae	2	4.98
7	Moderate	Carex unciniiformis Boeckeler	Sunbuki	JR1C6	Cyperaceae	1	4.5
7	Moderate	Carex sp.1	Lambri buki	R2C67	Cyperaceae	3	10.2
7	Moderate	Euphorbia stracheyi Boiss.	Dudhe	JR1C30=R2C68	Euphorbiaceae	1	3
7	Moderate	Epilobium brevifolium D.Don		JR1C11	Onagraceae	1	5.8
8	Moderate	Oreoseris nivea DC.	Jhulo	JR1C26	Asteraceae	5	4.68889
8	Moderate	Potentilla griffithii Hook.f.	Bhuikafal	JR1C1	Rosaceae	1	10.4
8	Moderate	Saxifraga parnassifolia D.Don		JR1C4	Saxifragaceae	1	3.5
8	Moderate	Bistorta affinis (D.Don) Greene	Myakuro	JR1C14	Polygonaceae	2	8.14
8	Moderate	Hippolytia longifolia (Rech.f.) C.Shih	Biojadi	JR1C24	Asteraceae	3	5.71667
8	Moderate	Euphorbia stracheyi Boiss.	Dudhe	JR1C30=R2C68	Euphorbiaceae	2	4.5
8	Moderate	Geum elatum Wall. f. rubrum Ludlow	Maharanga	JR1C8	Rosaceae	3	7.5375
8	Moderate	Sibbaldia cuneata Edgew.	Potentilla cuneata	JR1C17	Rosaceae	2	5.6
8	Moderate	Anaphalis nepalensis (Spreng.) Hand.-Mazz.	Anaphalis 4	JR1C45=R2C66	Asteraceae	2	3.02
8	Moderate	Tenaxia cumminsii (Hook.f.) N.P.Barker & H.P.Linder	Ghodebuki	JR1C3	Poaceae	4	5.5
8	Moderate	Carex unciniiformis Boeckeler	Sunbuki	JR1C6	Cyperaceae	4	7.06
8	Moderate	Epilobium brevifolium D.Don		JR1C11	Onagraceae	1	9
8	Moderate	Carex sp.1	Lambri buki	R2C67	Cyperaceae	1	6.45
8	Moderate	Cortia depressa (D.Don) C.Norman		J2C69,72	Apiaceae	1	4.7
9	Moderate	Oreoseris nivea DC.	Jhulo	JR1C26	Asteraceae	5	4.39
9	Moderate	Hippolytia longifolia (Rech.f.) C.Shih	Biojadi	JR1C24	Asteraceae	4	7.58
9	Moderate	Geum elatum Wall. f. rubrum Ludlow	Maharanga	JR1C8	Rosaceae	3	7.78333
9	Moderate	Carex nubigena D.Don		JR1C2	Cyperaceae	3	16.1833
9	Moderate	Euphorbia stracheyi Boiss.	Dudhe	JR1C30=R2C68	Euphorbiaceae	3	3.88
9	Moderate	Anaphalis nepalensis (Spreng.) Hand.-Mazz.	Anaphalis 4	JR1C45=R2C66	Asteraceae	2	3.01667
9	Moderate	Bistorta affinis (D.Don) Greene	Myakuro	JR1C14	Polygonaceae	2	7.85714
9	Moderate	Carex unciniiformis Boeckeler	Sunbuki	JR1C6	Cyperaceae	5	4.64
9	Moderate	Tenaxia cumminsii (Hook.f.) N.P.Barker & H.P.Linder	Ghodebuki	JR1C3	Poaceae	4	6.1
9	Moderate	Saussurea hieracioides Hook.f.		JR2C64	Asteraceae	2	3.97143
9	Moderate	Pedicularis gracilis Wall. ex Benth.	Nilo pedicularis	JR1C7	Orobanchaceae	1	5
10	Moderate	Sibbaldia cuneata Edgew.	Potentilla cuneata	JR1C17	Rosaceae	6	4.59
10	Moderate	Anaphalis nepalensis (Spreng.) Hand.-Mazz.	Anaphalis 4	JR1C45=R2C66	Asteraceae	2	4.775
10	Moderate	Cyananthus lobatus	Nilo dudhe	JR1C60	Campanulaceae	2	10.02
10	Moderate	Pedicularis gracilis Wall. ex Benth.	Nilo pedicularis	JR1C7	Orobanchaceae	1	7.9
10	Moderate	Hippolytia longifolia (Rech.f.) C.Shih	Biojadi	JR1C24	Asteraceae	4	5.21429
10	Moderate	Oreoseris nivea DC.	Jhulo	JR1C26	Asteraceae	3	3.8625
10	Moderate	Carex unciniiformis Boeckeler	Sunbuki	JR1C6	Cyperaceae	4	5.58889
10	Moderate	Bistorta affinis (D.Don) Greene	Myakuro	JR1C14	Polygonaceae	1	8
10	Moderate	Cortia depressa (D.Don) C.Norman		J2C69,72	Apiaceae	1	8.1
10	Moderate	Saxifraga parnassifolia D.Don		JR1C4	Saxifragaceae	1	3.83333
10	Moderate	Jurinea sp.	Jhulo3	JR1C73	Asteraceae	1	5.3
10	Moderate	Melanoseris lessertiana (DC.) Decne.	Nilo meconopsis	R2C75	Asteraceae	1	4.1
10	Moderate	Primula denticulata Sm.		JR1C30	Primulaceae	1	5.3
10	Moderate	Euphorbia stracheyi Boiss.	Dudhe	JR1C30=R2C68	Euphorbiaceae	1	5.23333
11	Moderate	Potentilla griffithii Hook.f.	Bhuikafal	JR1C1	Rosaceae	5	3.74
11	Moderate	Sibbaldia cuneata Edgew.	Potentilla cuneata	JR1C17	Rosaceae	1	1.95
11	Moderate	Cortia depressa (D.Don) C.Norman		J2C69,72	Apiaceae	3	5.1125
11	Moderate	Bistorta affinis (D.Don) Greene	Myakuro	JR1C14	Polygonaceae	1	7.5
11	Moderate	Morina nepalensis D.Don	Kade paat	JR1C74	Caprifoliaceae	1	5.4
11	Moderate	Saxifraga parnassifolia D.Don		JR1C4	Saxifragaceae	4	2.67
11	Moderate	Saussurea hieracioides Hook.f.		JR2C64	Asteraceae	4	3.21429
11	Moderate	Carex unciniiformis Boeckeler	Sunbuki	JR1C6	Cyperaceae	2	3.5
11	Moderate	Carex sp.1	Lambri buki	R2C67		4	7.55
11	Moderate	Anaphalis nepalensis (Spreng.) Hand.-Mazz.	Anaphalis 4	JR1C45=R2C66	Asteraceae	1	1.75
11	Moderate	Melanoseris lessertiana (DC.) Decne.	Nilo meconopsis	R2C75		1	7.3
12	Moderate	Saussurea hieracioides Hook.f.		JR2C64	Asteraceae	6	4.14
12	Moderate	Saxifraga parnassifolia D.Don		JR1C4	Saxifragaceae	4	4.3
12	Moderate	Cortia depressa (D.Don) C.Norman		J2C69,72	Apiaceae	6	4.4
12	Moderate	Hippolytia longifolia (Rech.f.) C.Shih	Biojadi	JR1C24	Asteraceae	1	9.2
12	Moderate	Euphorbia stracheyi Boiss.	Dudhe	JR1C30=R2C68	Euphorbiaceae	1	6.43333
12	Moderate	Carex nubigena D.Don		JR1C2	Cyperaceae	2	7.31429
12	Moderate	Potentilla griffithii Hook.f.	Bhuikafal	JR1C1	Rosaceae	2	3.725
12	Moderate	Sibbaldia cuneata Edgew.	Potentilla cuneata	JR1C17	Rosaceae	1	3.05
12	Moderate	Carex unciniiformis Boeckeler	Sunbuki	JR1C6	Cyperaceae	5	5.21111
1	Low	Jacobea raphanifolia (Wall. ex Dc.) B. Nord.	Bijuli ful	JR1C50	Asteraceae	3	11.95
1	Low	Hippolytia longifolia (Rech.f.) C.Shih	Biojadi	JR1C24	Asteraceae	2	11.6333
1	Low	Pedicularis gracilis Wall. ex Benth.	Nilo pedicularis	JR1C7	Orobanchaceae	4	4.26667
1	Low	Anaphalis contorta (D. Don) Hook.f.	Anaphalis sp2	JR1C10	Asteraceae	1	2.7
1	Low	Leontopodium himalayanum DC.	Anaphalis sp1	JR1C9	Asteraceae	1	14.05
1	Low	Carex unciniiformis Boeckeler	Sunbuki	JR1C6	Cyperaceae	3	7.75714
1	Low	Bistorta affinis (D.Don) Greene	Myakuro	JR1C14	Polygonaceae	1	12.7
1	Low	Potentilla griffithii Hook.f.	Bhuikafal	JR1C1	Rosaceae	2	3.2
1	Low	Sibbaldia cuneata Edgew.	Potentilla cuneata	JR1C17	Rosaceae	1	6
1	Low	Veronica himalensis D. Don	Bharpaat	JR1C5	Plantaginaceae	1	5.2
1	Low	Anaphalis busua (Buch.-Ham. ex D. Don) DC.	Anaphalis 5	JR2C95	Asteraceae	1	5.66667
1	Low	Pedicularis hoffmeisteri Klotzsch			Orobanchaceae	1	12
1	Low	Melanoseris lessertiana (DC.) Decne.	Nilo meconopsis	R2C75	Asteraceae	2	8.41667
1	Low	Viola biflora L.		R2C76	Violaceae	1	2.2
1	Low	Cortia depressa (D.Don) C.Norman		J2C69,72	Apiaceae	1	6.7
2	Low	Jacobea raphanifolia (Wall. ex Dc.) B. Nord.	Bijuli ful	JR1C50	Asteraceae	4	16.0167
2	Low	Pedicularis gracilis Wall. ex Benth.	Nilo pedicularis	JR1C7	Orobanchaceae	4	4.26
2	Low	Sibbaldia cuneata Edgew.	Potentilla cuneata	JR1C17	Rosaceae	1	3.73333
2	Low	Anaphalis busua (Buch.-Ham. ex D. Don) DC.	Anaphalis 5	JR2C95	Asteraceae	2	5.75
2	Low	Morina nepalensis D.Don	Kade paat	JR1C74	Caprifoliaceae	1	5.33333
2	Low	Carex unciniiformis Boeckeler	Sunbuki	JR1C6	Cyperaceae	3	6.8
2	Low	Potentilla griffithii Hook.f.	Bhuikafal	JR1C1	Rosaceae	2	2.825
2	Low	Melanoseris lessertiana (DC.) Decne.	Nilo meconopsis	R2C75	Asteraceae	2	6.775
2	Low	Viola biflora L.		R2C76	Violaceae	2	3.06
2	Low	Epilobium brevifolium D.Don		JR1C11	Onagraceae	1	5.1
2	Low	Bupleurum longicaule Wall. ex DC.		JR1C15	Apiaceae	1	9.85
2	Low	Cyananthus lobatus	Nilo dudhe	JR1C60	Campanulaceae	2	13.75
2	Low	Saussurea hieracioides Hook.f.		JR2C64	Asteraceae	4	5.25
2	Low	Carex sp.1	Lambri buki	R2C67		2	7.575
3	Low	Veronica himalensis D. Don	Bharpaat	JR1C5	Plantaginaceae	1	2.5
3	Low	Bupleurum longicaule Wall. ex DC.		JR1C15	Apiaceae	3	16.2
3	Low	Hippolytia longifolia (Rech.f.) C.Shih	Biojadi	JR1C24	Asteraceae	2	10.525
3	Low	Leontopodium himalayanum DC.	Anaphalis sp1	JR1C9	Asteraceae	3	9.8
3	Low	Anaphalis contorta (D. Don) Hook.f.	Anaphalis sp3		Asteraceae	3	3.84286
3	Low	Saussurea hieracioides Hook.f.		JR2C64	Asteraceae	4	4.98
3	Low	Dubyaea hispida DC.	Yellow meconopsis	JR1C44	Asteraceae	3	5.93333
3	Low	Sibbaldia cuneata Edgew.	Potentilla cuneata	JR1C17	Rosaceae	2	4.275
3	Low	Ranunculus brotherusii Freyn		JR1C36	Ranunculaceae	3	10.96
3	Low	Carex unciniiformis Boeckeler	Sunbuki	JR1C6	Cyperaceae	5	6.37
3	Low	Tenaxia cumminsii (Hook.f.) N.P.Barker & H.P.Linder	Ghodebuki	JR1C3	Poaceae	3	2.78333
3	Low	Carex nubigena D.Don		JR1C2	Cyperaceae	1	15.22
4	Low	Jacobea raphanifolia (Wall. ex Dc.) B. Nord.	Bijuli ful	JR1C50	Asteraceae	6	13
4	Low	Hippolytia longifolia (Rech.f.) C.Shih	Biojadi	JR1C24	Asteraceae	4	14.86
4	Low	Anaphalis contorta (D. Don) Hook.f.	Anaphalis sp2	JR1C10	Asteraceae	3	3.5
4	Low	Anaphalis busua (Buch.-Ham. ex D. Don) DC.	Anaphalis 5	JR2C95	Asteraceae	3	7.3
4	Low	Morina nepalensis D.Don	Kade paat	JR1C74	Caprifoliaceae	3	5.01667
4	Low	Sibbaldia cuneata Edgew.	Potentilla cuneata	JR1C17	Rosaceae	3	5.325
4	Low	Potentilla griffithii Hook.f.	Bhuikafal	JR1C1	Rosaceae	5	3.64
4	Low	Bupleurum longicaule Wall. ex DC.		JR1C15	Apiaceae	2	13.7333
4	Low	Carex unciniiformis Boeckeler	Sunbuki	JR1C6	Cyperaceae	4	13.91
4	Low	Cyananthus lobatus	Nilo dudhe	JR1C60	Campanulaceae	1	11.4
5	Low	Anaphalis contorta (D. Don) Hook.f.	Anaphalis sp2	JR1C10	Asteraceae	4	22.21
5	Low	Saussurea hieracioides Hook.f.		JR2C64	Asteraceae	4	9.94286
5	Low	Leontopodium himalayanum DC.	Anaphalis sp1	JR1C9	Asteraceae	3	14.75
5	Low	Sibbaldia cuneata Edgew.	Potentilla cuneata	JR1C17	Rosaceae	3	5.14
5	Low	Jacobea raphanifolia (Wall. ex Dc.) B. Nord.	Bijuli ful	JR1C50	Asteraceae	3	13.04
5	Low	Dubyaea hispida DC.	Yellow meconopsis	JR1C44	Asteraceae	4	7.18
5	Low	Anaphalis busua (Buch.-Ham. ex D. Don) DC.	Anaphalis 5	JR2C95	Asteraceae	3	4.31667
5	Low	Melanoseris lessertiana (DC.) Decne		JR2C77	Asteraceae	1	17
5	Low	Bupleurum longicaule Wall. ex DC.		JR1C15	Apiaceae	1	24.75
5	Low	Carex unciniiformis Boeckeler	Sunbuki	JR1C6	Cyperaceae	3	6.63333
5	Low	Potentilla griffithii Hook.f.	Bhuikafal	JR1C1	Rosaceae	3	3.66667
6	Low	Sibbaldia cuneata Edgew.	Potentilla cuneata	JR1C17	Rosaceae	4	4.78
6	Low	Jacobea raphanifolia (Wall. ex Dc.) B. Nord.	Bijuli ful	JR1C50	Asteraceae	3	13.5571
6	Low	Hippolytia longifolia (Rech.f.) C.Shih	Biojadi	JR1C24	Asteraceae	1	9.93333
6	Low	Anaphalis busua (Buch.-Ham. ex D. Don) DC.	Anaphalis 5	JR2C95	Asteraceae	2	5.54
6	Low	Dubyaea hispida DC.	Yellow meconopsis	JR1C44	Asteraceae	3	7.46667
6	Low	Saussurea hieracioides Hook.f.		JR2C64	Asteraceae	3	7.54
6	Low	Morina nepalensis D.Don	Kade paat	JR2C74	Caprifoliaceae	1	8.8
6	Low	Melanoseris lessertiana (DC.) Decne		JR2C77	Asteraceae	2	12.0667
6	Low	Carex unciniiformis Boeckeler	Sunbuki	JR1C6	Cyperaceae	3	8.36667
6	Low	Cremanthodium arnicoides (Dc. ex Royle) R.D. Good	Aakhe ful	JR2C78	Asteraceae	1	12.4
7	Low	Cremanthodium arnicoides (Dc. ex Royle) R.D. Good		JR2C79	Asteraceae	1	19.7
7	Low	Jacobea raphanifolia (Wall. ex Dc.) B. Nord.	Bijuli ful	JR1C50	Asteraceae	5	21.25
7	Low	Anaphalis busua (Buch.-Ham. ex D. Don) DC.	Anaphalis 5	JR2C95	Asteraceae	5	7.61
7	Low	Saussurea hieracioides Hook.f.		JR2C64	Asteraceae	6	5.61
7	Low	Cyananthus lobatus	Nilo dudhe	JR1C60	Campanulaceae	4	7.02857
7	Low	Leontopodium himalayanum DC.	Anaphalis sp1	JR1C9	Asteraceae	3	12.5
7	Low	Viola biflora L.		R2C76	Violaceae	1	2.5
7	Low	Melanoseris lessertiana (DC.) Decne		JR2C77	Asteraceae	1	5.5
7	Low	Bupleurum longicaule Wall. ex DC.		JR1C15	Apiaceae	2	11.75
7	Low	Hippolytia longifolia (Rech.f.) C.Shih	Biojadi	JR1C24	Asteraceae	2	17
7	Low	Epilobium brevifolium D.Don		JR1C11	Onagraceae	2	2
7	Low	Potentilla griffithii Hook.f.	Bhuikafal	JR1C1	Rosaceae	2	3.76667
7	Low	Dubyaea hispida DC.	Yellow meconopsis	JR1C44	Asteraceae	4	6.7625
7	Low	Carex unciniiformis Boeckeler	Sunbuki	JR1C6	Cyperaceae	3	10.3889
7	Low	Carex sp.1	Lambri buki	R2C67	Cyperaceae	3	10.8
7	Low	Carex nubigena D.Don		JR1C2	Cyperaceae	2	13.2
8	Low	Potentilla griffithii Hook.f.	Bhuikafal	JR1C1	Rosaceae	3	5.12
8	Low	Jacobea raphanifolia (Wall. ex Dc.) B. Nord.	Bijuli ful	JR1C50	Asteraceae	5	15.48
8	Low	Hippolytia longifolia (Rech.f.) C.Shih	Biojadi	JR1C24	Asteraceae	3	10.075
8	Low	Bupleurum longicaule Wall. ex DC.		JR1C15	Apiaceae	2	14.05
8	Low	Sibbaldia cuneata Edgew.	Potentilla cuneata	JR1C17	Rosaceae	1	7.4
8	Low	Anaphalis busua (Buch.-Ham. ex D. Don) DC.	Anaphalis 5	JR2C95	Asteraceae	3	4.925
8	Low	Cyananthus lobatus	Nilo dudhe	JR1C60	Campanulaceae	4	7.0625
8	Low	Carex nubigena D.Don		JR1C2	Cyperaceae	2	13.64
8	Low	Leontopodium himalayanum DC.	Anaphalis sp1	JR1C9	Asteraceae	2	10.2333
8	Low	Dubyaea hispida DC.	Yellow meconopsis	JR1C44	Asteraceae	4	8.28
8	Low	Carex unciniiformis Boeckeler	Sunbuki	JR1C6	Cyperaceae	4	6.74
8	Low	Pedicularis gracilis Wall. ex Benth.	Nilo pedicularis	JR1C7	Orobanchaceae	1	7.25
8	Low	Morina nepalensis D.Don	Kade paat	JR2C74	Caprifoliaceae	1	8.3
8	Low	Saussurea hieracioides Hook.f.		JR2C64	Asteraceae	5	7.7
8	Low	Melanoseris lessertiana (DC.) Decne		JR2C77	Asteraceae	1	4
9	Low	Anaphalis contorta (D. Don) Hook.f.	Anaphalis sp2		Asteraceae	5	3.16
9	Low	Jacobea raphanifolia (Wall. ex Dc.) B. Nord.	Bijuli ful	JR1C50	Asteraceae	4	15.39
9	Low	Potentilla griffithii Hook.f.	Bhuikafal	JR1C1	Rosaceae	3	2.8
9	Low	Saussurea hieracioides Hook.f.		JR2C64	Asteraceae	3	5.03
9	Low	Carex nubigena D.Don		JR1C2	Cyperaceae	2	13.9
9	Low	Dubyaea hispida DC.	Yellow meconopsis	JR1C44	Asteraceae	4	5.65
9	Low	Swertia cuneata Wall. ex G. Don		JR1C70	Gentianaceae	2	4.7
9	Low	Melanoseris lessertiana (DC.) Decne		JR2C77	Asteraceae	1	7
9	Low	Hippolytia longifolia (Rech.f.) C.Shih	Biojadi	JR1C24	Asteraceae	2	14.9333
9	Low	Bupleurum longicaule Wall. ex DC.		JR1C15	Apiaceae	2	9.33333
9	Low	Carex unciniiformis Boeckeler	Sunbuki	JR1C6	Cyperaceae	5	5.36
9	Low	Cyananthus lobatus	Nilo dudhe	JR1C60	Campanulaceae	2	11.25
9	Low	Viola biflora L.		R2C76	Violaceae	1	1.8
10	Low	Jacobea raphanifolia (Wall. ex Dc.) B. Nord.	Bijuli ful	JR1C50	Asteraceae	4	16.72
10	Low	Sibbaldia cuneata Edgew.	Potentilla cuneata	JR1C17	Rosaceae	4	4.3875
10	Low	Cyananthus lobatus	Nilo dudhe	JR1C60	Campanulaceae	3	7.06667
10	Low	Pedicularis gracilis Wall. ex Benth.	Nilo pedicularis	JR1C7	Orobanchaceae	1	5.2
10	Low	Saussurea hieracioides Hook.f.		JR2C64	Asteraceae	3	6.48
10	Low	Potentilla griffithii Hook.f.	Bhuikafal	JR1C1	Rosaceae	2	4.44286
10	Low	Carex unciniiformis Boeckeler	Sunbuki	JR1C6	Cyperaceae	2	6.66667
10	Low	Morina nepalensis D.Don	Kade paat	JR2C74	Caprifoliaceae	1	8
10	Low	Anaphalis busua (Buch.-Ham. ex D. Don) DC.	Anaphalis 5	JR2C95	Asteraceae	2	5
10	Low	Dubyaea hispida DC.	Yellow meconopsis	JR1C44	Asteraceae	1	14
10	Low	Viola biflora L.		R2C76	Violaceae	1	1.8
10	Low	Hippolytia longifolia (Rech.f.) C.Shih	Biojadi	JR1C24	Asteraceae	1	13
10	Low	Carex nubigena D.Don		JR1C2	Cyperaceae	1	16.5
10	Low	Bupleurum longicaule Wall. ex DC.		JR1C15	Apiaceae	1	11.25
11	Low	Hippolytia longifolia (Rech.f.) C.Shih	Biojadi	JR1C24	Asteraceae	2	11.5
11	Low	Anaphalis busua (Buch.-Ham. ex D. Don) DC.	Anaphalis 5	JR2C95	Asteraceae	4	5.7
11	Low	Jacobea raphanifolia (Wall. ex Dc.) B. Nord.	Bijuli ful	JR1C50	Asteraceae	4	10.35
11	Low	Dubyaea hispida DC.	Yellow meconopsis	JR1C44	Asteraceae	2	7.44444
11	Low	Melanoseris lessertiana (DC.) Decne		JR2C77	Asteraceae	1	6.5
11	Low	Halenia elliptica D.Don			Gentianaceae	1	7.5
11	Low	Saussurea hieracioides Hook.f.		JR2C64	Asteraceae	2	5.75
11	Low	Pedicularis gracilis Wall. ex Benth.	Nilo pedicularis	JR1C7	Orobanchaceae	1	4
11	Low	Viola biflora L.		R2C76	Violaceae	1	1
11	Low	Carex nubigena D.Don		JR1C2	Cyperaceae	1	14.375
11	Low	Bupleurum longicaule Wall. ex DC.		JR1C15	Apiaceae	1	10
11	Low	Carex unciniiformis Boeckeler	Sunbuki	JR1C6	Cyperaceae	3	8.2
11	Low	Potentilla griffithii Hook.f.	Bhuikafal	JR1C1	Rosaceae	1	5.33333
11	Low	Cyananthus lobatus	Nilo dudhe	JR1C60	Campanulaceae	2	13.25
11	Low	Sibbaldia cuneata Edgew.	Potentilla cuneata	JR1C17	Rosaceae	1	6
12	Low	Hippolytia longifolia (Rech.f.) C.Shih	Biojadi	JR1C24	Asteraceae	1	11
12	Low	Anaphalis busua (Buch.-Ham. ex D. Don) DC.	Anaphalis 5	JR2C95	Asteraceae	3	4.77778
12	Low	Leontopodium himalayanum DC.	Anaphalis sp1	JR1C9	Asteraceae	1	12
12	Low	Jacobea raphanifolia (Wall. ex Dc.) B. Nord.	Bijuli ful	JR1C50	Asteraceae	2	13.1429
12	Low	Dubyaea hispida DC.	Yellow meconopsis	JR1C44	Asteraceae	1	10.2
12	Low	Sibbaldia cuneata Edgew.	Potentilla cuneata	JR1C17	Rosaceae	2	6.66667
12	Low	Potentilla griffithii Hook.f.	Bhuikafal	JR1C1	Rosaceae	2	3
12	Low	Saussurea hieracioides Hook.f.		JR2C64	Asteraceae	3	6.7
12	Low	Cyananthus lobatus	Nilo dudhe	JR1C60	Campanulaceae	2	8.9375
12	Low	Bupleurum longicaule Wall. ex DC.		JR1C15	Apiaceae	2	10.3333
12	Low	Carex unciniiformis Boeckeler	Sunbuki	JR1C6	Cyperaceae	2	8.22222
12	Low	Geranium wallichianum D.Don ex Sweet		JR1C23	Geraniaceae	1	5
1	Non	Tenaxia cumminsii (Hook.f.) N.P.Barker & H.P.Linder	Ghodebuki	JR1C3,81	Poaceae	6	50.13
1	Non	Rhodiola wallichiana (Hook.) S.H.Fu		JR2C80	Crassulaceae	4	28
1	Non	Carex unciniiformis Boeckeler	Sunbuki	JR1C6	Cyperaceae	3	46.4125
1	Non	Nardostachys jatamansi (D.Don) DC.		JR2C82	Caprifoliaceae	3	27
1	Non	Bistorta affinis (D.Don) Greene	Myakuro	JR1C14	Polygonaceae	3	18.6667
1	Non	Polystichum bakerianum (Ark. ex C.B. Clarke) Diels	Fern	JR1C53	Dryopteridacee	1	28.6667
1	Non	Saxifraga parnassifolia D.Don		JR1C4	Saxifragaceae	1	29.5
1	Non	Corydalis juncea Wall.		JR2C83	Papaveraceae	1	36
1	Non	Cotoneaster microphyllus Wall. ex Lindl.		JR2C84	Rosaceae	1
2	Non	Polygonum molle	Chaule	JR1C48	Polygonaceae	2	71.75
2	Non	Fragaria nubicola (Lindl. ex Hook.f.) Lacaita		JR2C92	Rosaceae	3	24.5
2	Non	Rhodiola wallichiana (Hook.) S.H.Fu		JR2C80	Crassulaceae	2	26.5
2	Non	Tenaxia cumminsii (Hook.f.) N.P.Barker & H.P.Linder	Ghodebuki	JR1C3,81	Poaceae	3	43
2	Non	Geum elatum Wall. f. rubrum Ludlow	Maharanga	JR1C8	Rosaceae	1	23.5
2	Non	Saxifraga parnassifolia D.Don		JR1C4	Saxifragaceae	1	37.25
2	Non	Saussurea candolleana (DC.) Sch.Bip.		JR2C85	Asteraceae	3	69.7143
2	Non	Hackelia uncinata (Royle ex Benth.) C.E.C.Fisch.		JR2C86	Boraginaceae	1	44.8333
2	Non	Epilobium brevifolium D.Don		JR1C11	Onagraceae	1	17.5
2	Non	Geranium wallichianum D.Don ex Sweet		JR1C23	Geraniaceae	1	10.75
2	Non	Saxifraga sp1		JR2C88	Saxifragaceae	1	7
2	Non	Senecio candolleanus Wall. ex DC.		JR2C87	Asteraceae	1	45.3333
2	Non	Polystichum bakerianum (Ark. ex C.B. Clarke) Diels	Fern	JR1C53	Dryopteridacee	1	13
2	Non	Cremanthodium arnicoides (Dc. ex Royle) R.D. Good	Aakhe ful	JR2C78	Asteraceae	1	42
2	Non	Nardostachys jatamansi (D.Don) DC.		JR2C82	Caprifoliaceae	1	22.5
3	Non	Polygonum molle	Chaule	JR1C48	Polygonaceae	3	60.6667
3	Non	Saussurea candolleana (DC.) Sch.Bip.		JR2C85	Asteraceae	3	58.5
3	Non	Fragaria nubicola (Lindl. ex Hook.f.) Lacaita		JR2C92	Rosaceae	3	28.75
3	Non	Senecio candolleanus Wall. ex DC.		JR2C87	Asteraceae	2	29
3	Non	Hackelia uncinata (Royle ex Benth.) C.E.C.Fisch.		JR2C86	Boraginaceae	2	54.5
3	Non	Geum elatum Wall. f. rubrum Ludlow	Maharanga	JR1C8	Rosaceae	2	27.5
3	Non	Rhodiola wallichiana (Hook.) S.H.Fu		JR2C80	Crassulaceae	2	25.8333
3	Non	Saxifraga parnassifolia D.Don		JR1C4	Saxifragaceae	1	27
3	Non	Corydalis juncea Wall.		JR2C83	Papaveraceae	3	44.5
3	Non	Cremanthodium arnicoides (Dc. ex Royle) R.D. Good	Aakhe ful	JR2C78	Asteraceae	1	42
3	Non	Nardostachys jatamansi (D.Don) DC.		JR2C82	Caprifoliaceae	2	8.66667
3	Non	Carex unciniiformis Boeckeler	Sunbuki	JR1C6	Cyperaceae	2	25.75
3	Non	Carex sp.2	Grass1	JR2C89		2	36.8
3	Non	Corydalis juncea Wall.		JR2C83	Papaveraceae	1	25
3	Non	Saxifraga sp1		JR2C88	Saxifragaceae	1	7.66667
4	Non	Tenaxia cumminsii (Hook.f.) N.P.Barker & H.P.Linder	Ghodebuki	JR1C3,81	Poaceae	5	40.51
4	Non	Nardostachys jatamansi (D.Don) DC.		JR2C82	Caprifoliaceae	2	16.6667
4	Non	Fragaria nubicola (Lindl. ex Hook.f.) Lacaita		JR2C92	Rosaceae	2	20
4	Non	Corydalis juncea Wall.		JR2C83	Papaveraceae	1	26
4	Non	Geranium wallichianum D.Don ex Sweet		JR1C23	Geraniaceae	2	13.8
4	Non	Impatiens stenantha Hook.f.		JR2C90	Balsaminaceae	1	7
4	Non	Carex unciniiformis Boeckeler	Sunbuki	JR1C6	Cyperaceae	1	17.3333
4	Non	Polygonum molle	Chaule	JR1C48	Polygonaceae	1	59
4	Non	Saussurea candolleana (DC.) Sch.Bip.		JR2C85	Asteraceae	1	56
4	Non	Rhodiola wallichiana (Hook.) S.H.Fu		JR2C80, 91	Crassulaceae	1	15.5
5	Non	Polygonum molle	Chaule	JR1C48	Polygonaceae	3	111.333
5	Non	Corydalis juncea Wall.		JR2C83	Papaveraceae	2	60
5	Non	Polystichum bakerianum (Ark. ex C.B. Clarke) Diels	Fern	JR1C53	Dryopteridacee	1	33.3333
5	Non	Saussurea candolleana (DC.) Sch.Bip.		JR2C85	Asteraceae	1	70
5	Non	Senecio candolleanus Wall. ex DC.		JR2C87	Asteraceae	1	54.6667
5	Non	Fragaria nubicola (Lindl. ex Hook.f.) Lacaita		JR2C92	Rosaceae	1	19.8
5	Non	Meconopsis sp.		JR2C93	Papaveraceae	1	42.5
5	Non	Epilobium brevifolium D.Don		JR1C11	Onagraceae	1	53
5	Non	Hackelia uncinata (Royle ex Benth.) C.E.C.Fisch.		JR2C86, 94	Boraginaceae	1	61.5
6	Non	Polygonum molle	Chaule	JR1C48	Polygonaceae	3	65.8333
6	Non	Saxifraga parnassifolia D.Don		JR1C4	Saxifragaceae	1	44.3333
6	Non	Fragaria nubicola (Lindl. ex Hook.f.) Lacaita		JR2C92	Rosaceae	4	21.2857
6	Non	Polystichum bakerianum (Ark. ex C.B. Clarke) Diels	Fern	JR1C53	Dryopteridacee	1	30.5
6	Non	Nardostachys jatamansi (D.Don) DC.		JR2C82	Caprifoliaceae	2	20.5
6	Non	Geum elatum Wall. f. rubrum Ludlow	Maharanga	JR1C8	Rosaceae	1	16.3333
6	Non	Anaphalis busua (Buch.-Ham. ex D. Don) DC.		JR1C51,JR2C95	Asteraceae	3	29.2
6	Non	Cremanthodium arnicoides (Dc. ex Royle) R.D. Good	Aakhe ful	JR2C78	Asteraceae	1	32
6	Non	Anemonastrum polyanthes (D.Don) Holub	Ganaune pati	JR1C20	Ranunculaceae	1	18.3333
6	Non	Carex unciniiformis Boeckeler	Sunbuki	JR1C6	Cyperaceae	1	10.3333
6	Non	Carex sp.2	Grass1	JR2C89		1	34.6667
6	Non	Geranium donianum Sweet		JR2C96	Geraniaceae	1	18.6667
7	Non	Polygonum molle	Chaule	JR1C48	Polygonaceae	2	98
7	Non	Fragaria nubicola (Lindl. ex Hook.f.) Lacaita		JR2C92	Rosaceae	2	26.75
7	Non	Cremanthodium arnicoides (Dc. ex Royle) R.D. Good	Aakhe ful	JR2C78	Asteraceae	1	36
7	Non	Polystichum bakerianum (Ark. ex C.B. Clarke) Diels	Fern	JR1C53	Dryopteridacee	2	41
7	Non	Rhodiola wallichiana (Hook.) S.H.Fu		JR2C80, 91	Crassulaceae	1	35
7	Non	Impatiens stenantha Hook.f.		JR2C90	Balsaminaceae	1	58.6667
7	Non	Saxifraga parnassifolia D.Don		JR1C4	Saxifragaceae	1	36
7	Non	Nardostachys jatamansi (D.Don) DC.		JR2C82	Caprifoliaceae	1	21
7	Non	Geranium donianum Sweet		JR2C96	Geraniaceae	1	26.5
7	Non	Epilobium brevifolium D.Don		JR1C11	Onagraceae	1	25
7	Non	Tenaxia cumminsii (Hook.f.) N.P.Barker & H.P.Linder	Ghodebuki	JR1C3,81	Poaceae	1	6
7	Non	Geum elatum Wall. f. rubrum Ludlow	Maharanga	JR1C8	Rosaceae	1	28
8	Non	Polygonum molle	Chaule	JR1C48	Polygonaceae	2	101
8	Non	Polystichum prescottianum (Wall. ex Mett.) T. Moore		JR2C98	Polypodiaceae	2	47.6667
8	Non	Rhodiola wallichiana (Hook.) S.H.Fu		JR2C80, 91	Crassulaceae	2	28
8	Non	Fragaria nubicola (Lindl. ex Hook.f.) Lacaita		JR2C92	Rosaceae	2	16.8
8	Non	Nardostachys jatamansi (D.Don) DC.		JR2C82	Caprifoliaceae	1	17.25
8	Non	Carex sp.2	Grass1	JR2C89		1	34
8	Non	Carex unciniiformis Boeckeler	Sunbuki	JR1C6	Cyperaceae	1	19
8	Non	Saussurea candolleana (DC.) Sch.Bip.		JR2C85	Asteraceae	1	40
8	Non	Cremanthodium arnicoides (Dc. ex Royle) R.D. Good	Aakhe ful	JR2C78	Asteraceae	1	51
8	Non	Geum elatum Wall. f. rubrum Ludlow	Maharanga	JR1C8	Rosaceae	1	32.3333
9	Non	Polygonum molle	Chaule	JR1C48	Polygonaceae	4	68.8571
9	Non	Rhodiola wallichiana (Hook.) S.H.Fu		JR2C80, 91	Crassulaceae	3	29
9	Non	Saxifraga parnassifolia D.Don		JR1C4	Saxifragaceae	1	45.2
9	Non	Carex unciniiformis Boeckeler	Sunbuki	JR1C6	Cyperaceae	1	34.8
9	Non	Fragaria nubicola (Lindl. ex Hook.f.) Lacaita		JR2C92	Rosaceae	4	27.625
9	Non	Saxifraga sp1		JR2C88	Saxifragaceae	1	9.8
9	Non	Cremanthodium arnicoides (Dc. ex Royle) R.D. Good	Aakhe ful	JR2C78	Asteraceae	1	35.8
9	Non	Senecio candolleanus Wall. ex DC.		JR2C87	Asteraceae	1	40
9	Non	Geum elatum Wall. f. rubrum Ludlow	Maharanga	JR1C8	Rosaceae	2	27.25
9	Non	Carex sp.2	Grass1	JR2C89		1	50.5
9	Non	Nardostachys jatamansi (D.Don) DC.		JR2C82	Caprifoliaceae	1	14.375
10	Non	Saxifraga parnassifolia D.Don		JR1C4	Saxifragaceae	1	24.5
10	Non	Cremanthodium arnicoides (Dc. ex Royle) R.D. Good	Aakhe ful	JR2C78	Asteraceae	2	35.6667
10	Non	Geum elatum Wall. f. rubrum Ludlow	Maharanga	JR1C8	Rosaceae	2	17.25
10	Non	Polygonum molle	Chaule	JR1C48	Polygonaceae	2	60.75
10	Non	Rhodiola wallichiana (Hook.) S.H.Fu		JR2C80, 91	Crassulaceae	1	14.2
10	Non	Carex unciniiformis Boeckeler	Sunbuki	JR1C6	Cyperaceae	4	22.8571
10	Non	Fragaria nubicola (Lindl. ex Hook.f.) Lacaita		JR2C92	Rosaceae	1	23.25
10	Non	Anaphalis busua (Buch.-Ham. ex D. Don) DC.	Anaphalis 5	JR2C95	Asteraceae	1	24.5
10	Non	Saxifraga sp1		JR2C88	Saxifragaceae	2	12.5
10	Non	Dubyaea hispida DC.	Yellow meconopsis	JR1C44	Asteraceae	1	15.5
10	Non	Polystichum prescottianum (Wall. ex Mett.) T. Moore		JR2C98	Polypodiaceae	1	42.5
10	Non	Carex sp.2	Grass1	JR2C89		1	45.6667
11	Non	Polygonum molle	Chaule	JR1C48	Polygonaceae	3	60.8333
11	Non	Fragaria nubicola (Lindl. ex Hook.f.) Lacaita		JR2C92	Rosaceae	4	21.8
11	Non	Cremanthodium arnicoides (Dc. ex Royle) R.D. Good	Aakhe ful	JR2C78	Asteraceae	2	40.6667
11	Non	Saxifraga parnassifolia D.Don		JR1C4	Saxifragaceae	1	37
11	Non	Anaphalis busua (Buch.-Ham. ex D. Don) DC.	Anaphalis 5	JR2C95	Asteraceae	2	23
11	Non	Geum elatum Wall. f. rubrum Ludlow	Maharanga	JR1C8	Rosaceae	2	19.5
11	Non	Rhodiola wallichiana (Hook.) S.H.Fu		JR2C80, 91	Crassulaceae	2	21.3333
11	Non	Corydalis juncea Wall.		JR2C83	Papaveraceae	2	18.25
11	Non	Saxifraga sp1		JR2C88	Saxifragaceae	3	4.85714
11	Non	Nardostachys jatamansi (D.Don) DC.		JR2C82	Caprifoliaceae	2	15
11	Non	Carex unciniiformis Boeckeler	Sunbuki	JR1C6	Cyperaceae	2	17.3333
11	Non	Carex sp.2		Grass1	JR2C89	1	28
12	Non	Geum elatum Wall. f. rubrum Ludlow	Maharanga	JR1C8	Rosaceae	2	24
12	Non	Polygonum molle	Chaule	JR1C48	Polygonaceae	2	69
12	Non	Cremanthodium arnicoides (Dc. ex Royle) R.D. Good	Aakhe ful	JR2C78	Asteraceae	3	36.4
12	Non	Fragaria nubicola (Lindl. ex Hook.f.) Lacaita		JR2C92	Rosaceae	4	13.8571
12	Non	Rhodiola wallichiana (Hook.) S.H.Fu		JR2C80, 91	Crassulaceae	1	19.5
12	Non	Nardostachys jatamansi (D.Don) DC.		JR2C82	Caprifoliaceae	2	21.6667
12	Non	Polystichum bakerianum (Ark. ex C.B. Clarke) Diels	Fern	JR1C53	Dryopteridacee	1	21
12	Non	Carex unciniiformis Boeckeler	Sunbuki	JR1C6	Cyperaceae	1	22.5
12	Non	Saxifraga sp1		JR2C88	Saxifragaceae	1	11
12	Non	Hackelia uncinata (Royle ex Benth.) C.E.C.Fisch.		JR2C86	Boraginaceae	1	21.5
12	Non	Epilobium brevifolium D.Don		JR1C11	Onagraceae	2	19.4
1	High	Rumex nepalensis	Hale	JR1C21	Polygonaceae	3	25
1	High	Carex nubigena D.Don		CR2100	Cyperaceae	3	34.9
1	High	Jacobea raphanifolia (Wall. ex Dc.) B. Nord.	Bijuli ful	JR1C50	Asteraceae	2	23
1	High	Carex sp.1	Lambri buki	R2C67		2	21.6667
1	High	Geranium donianum Sweet		JR2C96	Geraniaceae	2	27.25
1	High	Persicaria nepalensis (Meisn.) H. Gross	Ranaulo	JR1C13	Polygonaceae	1	24
1	High	Oreoseris nivea DC.	Jhulo	JR1C26	Asteraceae	1	34
1	High	Cremanthodium arnicoides (Dc. ex Royle) R.D. Good	Aakhe ful	JR2C78	Asteraceae	1	17.5
1	High	Carex sp.2	Grass1	JR2C89		1	7.5
1	High	Poa rajbhandarii Noltie	Grass2	JR2C101	Poaceae	1	22
1	High	Ranunculus brotherusii Freyn		JR1C36	Ranunculaceae	1	4.5
1	High	Dubyaea hispida DC.	Yellow meconopsis	JR1C44	Asteraceae	1	20
2	High	Ranunculus brotherusii Freyn		JR1C36	Ranunculaceae	2	6.57143
2	High	Persicaria nepalensis (Meisn.) H. Gross	Ranaulo	JR1C13	Polygonaceae	1	20.2
2	High	Fragaria nubicola (Lindl. ex Hook.f.) Lacaita		JR2C92	Rosaceae	2	8.66667
2	High	Anemonastrum polyanthes (D.Don) Holub	Ganaune pati	JR1C20	Ranunculaceae	2	10
2	High	Jacobea raphanifolia (Wall. ex Dc.) B. Nord.	Bijuli ful	JR1C50	Asteraceae	1	16
2	High	Rumex nepalensis	Hale	JR1C21	Polygonaceae	2	17.8333
2	High	Poa rajbhandarii Noltie		JR2C101	Poaceae	2	22.25
2	High	Carex nubigena D.Don		JR2C100	Cyperaceae	3	12
3	High	Rumex nepalensis	Hale	JR1C21	Polygonaceae	1	17.6
3	High	Persicaria nepalensis (Meisn.) H. Gross	Ranaulo	JR1C13	Polygonaceae	1	14.5
3	High	Potentilla griffithii Hook.f.	Bhuikafal	JR1C1	Rosaceae	2	7.83333
3	High	Geranium wallichianum D.Don ex Sweet		JR1C23	Geraniaceae	1	10.5
3	High	Jacobea raphanifolia (Wall. ex Dc.) B. Nord.	Bijuli ful	JR1C50	Asteraceae	1	22
3	High	Carex nubigena D.Don		JR2C100	Cyperaceae	2	31.25
4	High	Rumex nepalensis	Hale	JR1C21	Polygonaceae	3	21.8571
4	High	Potentilla griffithii Hook.f.	Bhuikafal	JR1C1	Rosaceae	5	8.85
4	High	Persicaria nepalensis (Meisn.) H. Gross	Ranaulo	JR1C13	Polygonaceae	1	15.25
4	High	Carex nubigena D.Don		JR2C100, 102	Cyperaceae	1	22
4	High	Barbarea intermedia Boreau		JR2C 103	Brassicaceae	1	1.8
5	High	Arisaema utile Hoo.f. ex Engl.		JR2C 104	Araceae	1	30
5	High	Potentilla griffithii Hook.f.	Bhuikafal	JR1C1	Rosaceae	4	10.4
5	High	Jacobea raphanifolia (Wall. ex Dc.) B. Nord.	Bijuli ful	JR1C50	Asteraceae	2	26.3333
5	High	Rumex nepalensis	Hale	JR1C21	Polygonaceae	1	24
5	High	Carex nubigena D.Don		JR2C2	Cyperaceae	1	8.25
5	High	Persicaria nepalensis (Meisn.) H. Gross	Ranaulo	JR1C13	Polygonaceae	1	19
5	High	Artemisia indica Willd.		JR1C41	Asteraceae	1	41
6	High	Jacobea raphanifolia (Wall. ex Dc.) B. Nord.	Bijuli ful	JR1C50	Asteraceae	1	47.5
6	High	Poa rajbhandarii Noltie		JR2C101	Poaceae	2	12.2857
6	High	Rumex nepalensis	Hale	JR1C21	Polygonaceae	2	19.6
6	High	Eriocapitella rivularis (Buch.-Ham. ex DC.) Christenh. & Byng	Kangreto	JR2C105	Ranunculaceae	1	19
6	High	Potentilla griffithii Hook.f.	Bhuikafal	JR1C1	Rosaceae	1	8
7	High	Rumex nepalensis	Hale	JR1C21	Polygonaceae	1	21.5
7	High	Carex nubigena D.Don		JR1C2, JR2C100, 102	Cyperaceae	3	19.875
7	High	Carex sp.2	Grass1	JR2C89		2	12.25
7	High	Jacobea raphanifolia (Wall. ex Dc.) B. Nord.	Bijuli ful	JR1C50	Asteraceae	1	16.75
7	High	Persicaria nepalensis (Meisn.) H. Gross	Ranaulo	JR1C13	Polygonaceae	1	14
8	High	Rumex nepalensis	Hale	JR1C21	Polygonaceae	4	26
8	High	Geranium wallichianum D.Don ex Sweet		JR1C23	Geraniaceae	2	11.5
8	High	Polygonatum singalilense H. Hara		R2C106	Asparagaceae	1	21
8	High	Astragalus sp.		JR1C62	Fabaceae	1	18
8	High	Poa rajbhandarii Noltie	Grass2	JR2C101	Poaceae	1	26.5
8	High	Potentilla griffithii Hook.f.	Bhuikafal	JR1C1	Rosaceae	1	18
8	High	Elsholtzia pilosa (Benth.) Benth.		JR2C107	Lamiaceae	4	55
8	High	Jacobea raphanifolia (Wall. ex Dc.) B. Nord.	Bijuli ful	JR1C50	Asteraceae	1	22
9	High	Carex nubigena D.Don		JR2C100, 102	Cyperaceae	2	11.625
9	High	Rumex nepalensis	Hale	JR1C21	Polygonaceae	1	21.3333
9	High	Unidentified sp2	Lamiaceae dallo			1	5.5
9	High	Ranunculus brotherusii Freyn	Rananculaceae masino paat			1	4
9	High	Potentilla griffithii Hook.f.	Bhuikafal	JR1C1	Rosaceae	1	3.66667
9	High	Dubyaea hispida DC.	Yellow meconopsis	JR1C44	Asteraceae	1	6.75
9	High	Persicaria nepalensis (Meisn.) H. Gross	Ranaulo	JR1C13	Polygonaceae	1	14
10	High	Potentilla griffithii Hook.f.	Bhuikafal	JR1C1	Rosaceae	3	6.3
10	High	Rumex nepalensis	Hale	JR1C21	Polygonaceae	1	19.6667
10	High	Dubyaea hispida DC.	Yellow meconopsis	JR1C44	Asteraceae	1	9.5
10	High	Jacobea raphanifolia (Wall. ex Dc.) B. Nord.	Bijuli ful	JR1C50	Asteraceae	1	18
10	High	Geranium wallichianum D.Don ex Sweet		JR1C23	Geraniaceae	1	3.25
10	High	Poa rajbhandarii Noltie	Grass2	JR2C101	Poaceae	1	9.6
10	High	Persicaria nepalensis (Meisn.) H. Gross	Ranaulo	JR1C13	Polygonaceae	1	14
11	High	Rumex nepalensis	Hale	JR1C21	Polygonaceae	3	44.8
11	High	Potentilla griffithii Hook.f.	Bhuikafal	JR1C1	Rosaceae	3	9.96
11	High	Hackelia uncinata (Royle ex Benth.) C.E.C.Fisch.		JR2C86	Boraginaceae	1	20
11	High	Persicaria nepalensis (Meisn.) H. Gross	Ranaulo	JR1C13	Polygonaceae	2	24.4
11	High	Oreoseris nivea DC.	Jhulo	JR1C26	Asteraceae	1	9.5
12	High	Jacobea raphanifolia (Wall. ex Dc.) B. Nord.	Bijuli ful	JR1C50	Asteraceae	4	19.8333
12	High	Potentilla griffithii Hook.f.	Bhuikafal	JR1C1	Rosaceae	3	9.4
12	High	Rumex nepalensis	Hale	JR1C21	Polygonaceae	2	14.25
12	High	Dubyaea hispida DC.	Yellow meconopsis	JR1C44	Asteraceae	1	11.8
12	High	Persicaria nepalensis (Meisn.) H. Gross	Ranaulo	JR1C13	Polygonaceae	2	21.75
12	High	Astragalus sp.		JR1C62	Fabaceae	1	24
12	High	Poa rajbhandarii Noltie	Grass2	JR2C101	Poaceae	1	7.5
12	High	Hackelia uncinata (Royle ex Benth.) C.E.C.Fisch.		JR2C86	Boraginaceae	1	46
12	High	Koenigia nepalensis D.Don		JR2C71	Polygonaceae	1	14

## Sheet: Plants_Khiriya
Plot	Grazing intensity	Species	Local name	Collection no.	Family	Cover class	Average height (cm)
1	Low	Potentilla griffithii Hook.f.	Bhuikafal	JR1C1	Rosaceae	4	3.92857
1	Low	Carex nubigena D.Don		JR1C2	Cyperaceae	1	20
1	Low	Tenaxia cumminsii (Hook.f.) N.P.Barker & H.P.Linder	Ghodebuki	JR1C3	Poaceae	4	7.88
1	Low	Saxifraga parnassifolia D.Don	Pahelo ful	JR1C4	Saxifragaceae	1	4.05714
1	Low	Veronica himalensis D. Don	Bharpaat	JR1C5	Plantaginaceae	2	11.5
1	Low	Carex unciniiformis Boeckeler	Sunbuki	JR1C6	Cyperaceae	1	4.2
1	Low	Pedicularis gracilis Wall. ex Benth.	Nilo pedicularis	JR1C7	Orobanchaceae	1	6.9
1	Low	Geum elatum Wall. f. rubrum Ludlow	Maharanga	JR1C8	Rosaceae	2	6.16667
1	Low	Leontopodium himalayanum DC.	Anaphalis sp1	JR1C9	Asteraceae	1	5.5
1	Low	Anaphalis contorta (D. Don) Hook.f.	Anaphalis sp2	JR1C10	Asteraceae	1	2.25
1	Low	Epilobium brevifolium D.Don		JR1C11	Onagraceae	1	4.65
1	Low	Herminium josephi Rchb.f.		JR1C12	Orchidaceae	1	4.53333
1	Low	Persicaria nepalensis (Meisn.) H. Gross	Ranaulo	JR1C13	Polygonaceae	1	2.5
1	Low	Bistorta macrophylla (D.Don) Soják	Myakuro	JR1C14	Polygonaceae	1	9
1	Low	Bupleurum longicaule Wall. ex DC.		JR1C15	Apiaceae	1	5.95
2	Low	Saxifraga parnassifolia D.Don	Pahelo ful	JRC14	Saxifragaceae	1	3.06667
2	Low	Veronica himalensis D. Don		JR1C5	Plantaginaceae	1	6.5
2	Low	Tenaxia cumminsii (Hook.f.) N.P.Barker & H.P.Linder		JR1C3	Poaceae	6	7.62222
2	Low	Carex unciniiformis Boeckeler		JR1C6	Poaceae	3	10.08
2	Low	Leontopodium himalayanum DC.	Anaphalis sp1	JR1C9	Asteraceae	2	12.85
2	Low	Dolomiaea macrocephala DC. ex Royle	Dhup	JR1C16	Asteraceae	1	10.6667
2	Low	Geum elatum Wall. f. rubrum Ludlow	Maharanga	JR1C8	Rosaceae	1	8.6
2	Low	Bistorta macrophylla (D.Don) Soják	Myakuro	JR1C14	Polygonaceae	2	8.25
2	Low	Persicaria nepalensis (Meisn.) H. Gross	Ranaulo	JR1C13	Polygonaceae	2	3.1
2	Low	Potentilla griffithii Hook.f.	Bhuikafal	JR1C1	Rosaceae	2	4.85
2	Low	Anaphalis contorta (D. Don) Hook.f.	Anaphalis sp2	JR1C10	Asteraceae	1	11
2	Low	Sibbaldia cuneata Edgew.	Potentilla cuneata	JR1C17	Rosaceae	4	4.95
2	Low	Cyananthus hookeri	Sano nilo	JR1C18	Campanulaceae	1	4.5
2	Low	Swertia angustifolia Buch. Ham. ex D. Don	Kaseura	JR1C19	Gentianaceae	1	13.125
2	Low	Anemonastrum polyanthes (D.Don) Holub	Ganaune pati	JR1C20	Ranunculaceae	1	3.75
2	Low	Rumex nepalensis	Hale	JR1C21	Polygonaceae	1	4
2	Low	Potentilla lineata Trevir.	Bajradanti	JR1C22	Rosaceae	1	5.3
2	Low	Geranium wallichianum D.Don ex Sweet		JR1C23	Geraniaceae	1	15
3	Low	Potentilla griffithii Hook.f.	Bhuikafal	JR1C1	Rosaceae	2	8.4
3	Low	Leontopodium himalayanum DC.	Anaphalis sp1	JR1C9	Asteraceae	3	11.7
3	Low	Potentilla lineata Trevir.	Bajradanti	JR1C22	Rosaceae	1	12
3	Low	Dolomiaea macrocephala DC. ex Royle	Dhup	JR1C16	Asteraceae	1	13
3	Low	Tenaxia cumminsii (Hook.f.) N.P.Barker & H.P.Linder	Ghodebuki	JR1C3	Poaceae	4	6.97778
3	Low	Carex unciniiformis Boeckeler	Sunbuki	JR1C6	Cyperaceae	3	5.7
3	Low	Cyananthus hookeri	Sano nilo	JR1C18	Campanulaceae	1	3.42857
3	Low	Persicaria nepalensis (Meisn.) H. Gross	Ranaulo	JR1C13	Polygonaceae	1	2.23333
3	Low	Anemonastrum polyanthes (D.Don) Holub	Ganaune pati	JR1C20	Ranunculaceae	2	4.98889
3	Low	Sibbaldia cuneata Edgew.	Potentilla cuneata	JR1C17	Rosaceae	1	7
3	Low	Hippolytia longifolia (Rech.f.) C.Shih	Biojadi	JR1C24	Asteraceae	1	8
4	Low	Anemonastrum polyanthes (D.Don) Holub	Ganaune pati	JR1C20	Ranunculaceae	5	6.25
4	Low	Saxifraga parnassifolia D.Don	Pahelo ful	JR1C4	Saxifragaceae	1	5.33333
4	Low	Cyananthus hookeri	Sano nilo	JR1C18	Campanulaceae	2	8.5
4	Low	Leontopodium himalayanum DC.	Anaphalis sp1	JR1C9	Asteraceae	3	9.5
4	Low	Veronica himalensis D. Don	Bharpaat	JR1C5	Plantaginaceae	1	8
4	Low	Sibbaldia cuneata Edgew.	Potentilla cuneata	JR1C17	Rosaceae	3	2.91429
4	Low	Bistorta macrophylla (D.Don) Soják	Myakuro	JR1C14	Polygonaceae	2	7.14286
4	Low	Tenaxia cumminsii (Hook.f.) N.P.Barker & H.P.Linder	Ghodebuki	JR1C3	Poaceae	4	8.875
4	Low	Carex unciniiformis Boeckeler	Sunbuki	JR1C6	Cyperaceae	4	7.66667
4	Low	Persicaria nepalensis (Meisn.) H. Gross	Ranaulo	JR1C13	Polygonaceae	1	1.375
4	Low	Gentiana sp.		JR1C25	Gentianaceae	1	3
4	Low	Oreoseris nivea DC.	Jhulo	JR1C26	Asteraceae	2	2.4
4	Low	Morina nepalensis D.Don		JR1C27	Caprifoliaceae	1	4
4	Low	Hippolytia longifolia (Rech.f.) C.Shih	Biojadi	JR1C24	Asteraceae	1	4
4	Low	Bupleurum longicaule Wall. ex DC.		JR1C15	Apiaceae	1	6
4	Low	Anaphalis contorta (D. Don) Hook.f.		JR1C10	Asteraceae	1	12
5	Low	Tenaxia cumminsii (Hook.f.) N.P.Barker & H.P.Linder	Ghodebuki	JR1C3	Poaceae	2	6.875
5	Low	Leontopodium himalayanum DC.	Anaphalis sp1	JR1C9	Asteraceae	4	7
5	Low	Carex unciniiformis Boeckeler	Sunbuki	JR1C6	Cyperaceae	3	7.5
5	Low	Bistorta macrophylla (D.Don) Soják	Myakuro	JR1C14	Polygonaceae	3	5.75
5	Low	Cyananthus hookeri	Sano nilo	JR1C18	Campanulaceae	2	3
5	Low	Potentilla griffithii Hook.f.	Bhuikafal	JR1C1	Rosaceae	1	3
5	Low	Anemonastrum polyanthes (D.Don) Holub	Ganaune pati	JR1C20	Ranunculaceae	5	4.25
5	Low	Dolomiaea macrocephala DC. ex Royle	Dhup	JR1C16	Asteraceae	1	7
5	Low	Oreoseris nivea DC.	Jhulo	JR1C26	Asteraceae	2	2.66667
5	Low	Sibbaldia cuneata Edgew.	Potentilla cuneata	JR1C17	Rosaceae	1	4.5
5	Low	Cerastium sp.	Stellaria जस्तो	JR1C28	Caryophyllaceae	1	10
5	Low	Pedicularis gracilis Wall. ex Benth.	Nilo pedicularis	JR1C7	Orobanchaceae	1	5.33333
5	Low	Gentiana sp.		JR1C25	Gentianaceae	1	2.5
6	Low	Potentilla griffithii Hook.f.	Bhuikafal	JR1C1	Rosaceae	2	2.03333
6	Low	Leontopodium himalayanum DC.	Anaphalis sp1	JR1C9	Asteraceae	4	14.75
6	Low	Cerastium sp.	Stellaria जस्तो	JR1C28	Caryophyllaceae	1	13
6	Low	Saxifraga parnassifolia D.Don	Pahelo ful	JR1C4	Saxifragaceae	2	8.66667
6	Low	Pedicularis gracilis Wall. ex Benth.	Nilo pedicularis	JR1C7	Orobanchaceae	3	6.42857
6	Low	Cyananthus hookeri	Sano nilo	JR1C18	Campanulaceae	3	4
6	Low	Anemonastrum polyanthes (D.Don) Holub	Ganaune pati	JR1C20	Ranunculaceae	3	8.8
6	Low	Iris decora Wall.	Ninya jadi	JR1C29	Iridaceae	1	27
6	Low	Veronica himalensis D. Don	Bharpaat	JR1C5	Plantaginaceae	1	9.5
6	Low	Sibbaldia cuneata Edgew.	Potentilla cuneata	JR1C17	Rosaceae	1	5.5
6	Low	Oreoseris nivea DC.	Jhulo	JR1C26	Asteraceae	1	4.66667
6	Low	Morina nepalensis D.Don		JR1C27	Caprifoliaceae	1	5.5
7	Low	Tenaxia cumminsii (Hook.f.) N.P.Barker & H.P.Linder	Ghodebuki	JR1C3	Poaceae	5	7.49
7	Low	Leontopodium himalayanum DC.	Anaphalis sp1	JR1C9	Asteraceae	2	12.6
7	Low	Potentilla griffithii Hook.f.	Bhuikafal	JR1C1	Rosaceae	2	2
7	Low	Anemonastrum polyanthes (D.Don) Holub	Ganaune pati	JR1C20	Ranunculaceae	3	4.75
7	Low	Dolomiaea macrocephala DC. ex Royle	Dhup	JR1C16	Asteraceae	1	11.5
7	Low	Cyananthus hookeri	Sano nilo	JR1C18	Campanulaceae	1	6
7	Low	Carex unciniiformis Boeckeler	Sunbuki	JR1C6	Cyperaceae	4	9
7	Low	Veronica himalensis D. Don	Bharpaat	JR1C5	Plantaginaceae	1	13.3333
7	Low	Euphorbia stracheyi Boiss.	Dudhe	JR1C30	Euphorbiaceae	1	7
7	Low	Potentilla lineata Trevir.	Bajradanti	JR1C22	Rosaceae	1	10
8	Low	Potentilla griffithii Hook.f.	Bhuikafal	JR1C1	Rosaceae	2	3.16667
8	Low	Potentilla lineata Trevir.	Bajradanti	JR1C22	Rosaceae	2	7
8	Low	Saxifraga parnassifolia D.Don	Pahelo ful	JR1C4	Saxifragaceae	1	8.33333
8	Low	Pedicularis gracilis Wall. ex Benth.	Nilo pedicularis	JR1C7	Orobanchaceae	2	9.4
8	Low	Leontopodium himalayanum DC.	Anaphalis sp1	JR1C9	Asteraceae	2	12
8	Low	Anemonastrum polyanthes (D.Don) Holub	Ganaune pati	JR1C20	Ranunculaceae	2	4.83333
8	Low	Euphorbia stracheyi Boiss.	Dudhe	JR1C30	Euphorbiaceae	1	7.5
8	Low	Oreoseris nivea DC.	Jhulo	JR1C26	Asteraceae	1	3.25
8	Low	Persicaria nepalensis (Meisn.) H. Gross	Ranaulo	JR1C13	Polygonaceae	2	1.75
8	Low	Tenaxia cumminsii (Hook.f.) N.P.Barker & H.P.Linder	Ghodebuki	JR1C3	Poaceae	4	7.3
9	Low	Potentilla griffithii Hook.f.	Bhuikafal	JR1C1	Rosaceae	4	4.71429
9	Low	Leontopodium himalayanum DC.	Anaphalis sp1	JR1C9	Asteraceae	3	12.8333
9	Low	Potentilla lineata Trevir.	Bajradanti	JR1C22	Rosaceae	2	6.8
9	Low	Persicaria nepalensis (Meisn.) H. Gross	Ranaulo	JR1C13	Polygonaceae	3	3.81429
9	Low	Pedicularis gracilis Wall. ex Benth.	Nilo pedicularis	JR1C7	Orobanchaceae	1	5.5
9	Low	Veronica himalensis D. Don	Bharpaat	JR1C5	Plantaginaceae	1	6.5
9	Low	Saxifraga parnassifolia D.Don	Pahelo ful	JR1C4	Saxifragaceae	2	6.33333
9	Low	Tenaxia cumminsii (Hook.f.) N.P.Barker & H.P.Linder	Ghodebuki	JR1C3	Poaceae	3	8.125
9	Low	Carex unciniiformis Boeckeler	Sunbuki	JR1C6	Cyperaceae	3	4.6
9	Low	Oreoseris nivea DC.	Jhulo	JR1C26	Asteraceae	2	3.4
9	Low	Primula denticulata Sm.		JR1C30	Primulaceae	1	5
9	Low	Cyananthus hookeri	Sano nilo	JR1C18	Campanulaceae	1	4.16667
10	Low	Potentilla lineata Trevir.	Bajradanti	JR1C22	Rosaceae	3	8.925
10	Low	Leontopodium himalayanum DC.	Anaphalis sp1	JR1C9	Asteraceae	3	13.5571
10	Low	Persicaria nepalensis (Meisn.) H. Gross	Ranaulo	JR1C13	Polygonaceae	2	0.4
10	Low	Bistorta macrophylla (D.Don) Soják	Myakuro	JR1C14	Polygonaceae	2	6
10	Low	Saxifraga parnassifolia D.Don	Pahelo ful	JR1C4	Saxifragaceae	1	8
10	Low	Tenaxia cumminsii (Hook.f.) N.P.Barker & H.P.Linder	Ghodebuki	JR1C3	Poaceae	4	9.14286
10	Low	Carex unciniiformis Boeckeler	Sunbuki	JR1C6	Cyperaceae	2	5.66667
10	Low	Anemonastrum polyanthes (D.Don) Holub	Ganaune pati	JR1C20	Ranunculaceae	3	5.4
10	Low	Cyananthus hookeri	Sano nilo	JR1C18	Campanulaceae	2	2
10	Low	Saxifraga brachypoda D. Don		JR1C32	Saxifragaceae	2	5.43333
10	Low	Iris decora Wall.	Ninya jadi	JR1C29	Iridaceae	1	21
11	Low	Potentilla lineata Trevir.	Bajradanti	JR1C22	Rosaceae	4	15.2125
11	Low	Leontopodium himalayanum DC.	Anaphalis sp1	JR1C9	Asteraceae	3	12.3333
11	Low	Bistorta macrophylla (D.Don) Soják	Myakuro	JR1C14	Polygonaceae	1	6
11	Low	Saxifraga parnassifolia D.Don	Pahelo ful	JR1C4	Saxifragaceae	1	6.5
11	Low	Tenaxia cumminsii (Hook.f.) N.P.Barker & H.P.Linder	Ghodebuki	JR1C3	Poaceae	4	7.375
11	Low	Anemonastrum polyanthes (D.Don) Holub	Ganaune pati	JR1C20	Ranunculaceae	4	6.57143
11	Low	Cyananthus hookeri	Sano nilo	JR1C18	Campanulaceae	2	0.266667
11	Low	Pedicularis gracilis Wall. ex Benth.	Nilo pedicularis	JR1C7	Orobanchaceae	1	9.66667
11	Low	Oreoseris nivea DC.	Jhulo	JR1C26	Asteraceae	1	2.75
11	Low	Euphorbia stracheyi Boiss.	Dudhe	JR1C30	Euphorbiaceae	1	6.3
11	Low	Bupleurum longicaule Wall. ex DC.		JR1C15	Apiaceae	1	17
12	Low	Leontopodium himalayanum DC.	Anaphalis sp1	JR1C9	Asteraceae	3	7.875
12	Low	Iris decora Wall.	Ninya jadi	JR1C29	Iridaceae	1	18.5
12	Low	Bistorta affinis (D.Don) Greene	Myakuro	JR1C14	Polygonaceae	3	8.25
12	Low	Pedicularis gracilis Wall. ex Benth.	Nilo pedicularis	JR1C7	Orobanchaceae	4	7.11111
12	Low	Anemonastrum polyanthes (D.Don) Holub	Ganaune pati	JR1C20	Ranunculaceae	3	4.66667
12	Low	Carex unciniiformis Boeckeler	Sunbuki	JR1C6	Cyperaceae	3	6.88889
12	Low	Cyananthus hookeri	Sano nilo	JR1C18	Campanulaceae	1	0.3
12	Low	Dolomiaea macrocephala DC. ex Royle	Dhup	JR1C16	Asteraceae	1	10.45
1	Moderate	Potentilla griffithii Hook.f.	Bhuikafal	JR1C1	Rosaceae	5	4.35
1	Moderate	Potentilla lineata Trevir.	Bajradanti	JR1C22	Rosaceae	3	10
1	Moderate	Rumex nepalensis	Hale	JR1C21		2	12.6667
1	Moderate	Tenaxia cumminsii (Hook.f.) N.P.Barker & H.P.Linder	Ghodebuki	JR1C3	Poaceae	3	6.25
1	Moderate	Carex unciniiformis Boeckeler	Sunbuki	JR1C6	Cyperaceae	4	4.61429
1	Moderate	Pedicularis gracilis Wall. ex Benth.	Nilo pedicularis	JR1C7	Orobanchaceae	1	11
1	Moderate	Persicaria nepalensis (Meisn.) H. Gross	Ranaulo	JR1C13	Polygonaceae	3	5.57143
1	Moderate	Anemonastrum polyanthes (D.Don) Holub	Ganaune pati	JR1C20	Ranunculaceae	2	6.5
1	Moderate	Geum elatum Wall. f. rubrum Ludlow	Maharanga	JR1C8	Rosaceae	1	11
1	Moderate	Agrostis pilosula Trin.		JR1C33	Poaceae	1	20
1	Moderate	Poa annua L.		JR1C34	Poaceae	1	6
1	Moderate	Geranium wallichianum D.Don ex Sweet		JR1C23	Geraniaceae	1	30
1	Moderate	Saxifraga parnassifolia D.Don		JR1C4	Saxifragaceae	1	13
1	Moderate	Dolomiaea macrocephala DC. ex Royle	Dhup	JR1C16	Asteraceae	1	17
1	Moderate	Ranunculus brotherusii Freyn		JR1C36	Ranunculaceae	4	4
1	Moderate	Carex nubigena D.Don		JR1C2	Cyperaceae	1	21.5
2	Moderate	Dolomiaea macrocephala DC. ex Royle	Dhup	JR1C16	Asteraceae	3	13.4
2	Moderate	Potentilla lineata Trevir.	Bajradanti	JR1C22	Rosaceae	5	11.4444
2	Moderate	Persicaria nepalensis (Meisn.) H. Gross	Ranaulo	JR1C13	Polygonaceae	5	7.075
2	Moderate	Saxifraga parnassifolia D.Don		JR1C4	Saxifragaceae	2	10.65
2	Moderate	Pedicularis gracilis Wall. ex Benth.	Nilo pedicularis	JR1C7	Orobanchaceae	2	8.5
2	Moderate	Bistorta macrophylla (D.Don) Soják	Myakuro	JR1C14	Polygonaceae	3	7.9
2	Moderate	Oreoseris nivea DC.	Jhulo	JR1C26	Asteraceae	2	3.95
2	Moderate	Anemonastrum polyanthes (D.Don) Holub	Ganaune pati	JR1C20	Ranunculaceae	3	6.33333
2	Moderate	Potentilla griffithii Hook.f.	Bhuikafal	JR1C1	Rosaceae	5	6.3375
2	Moderate	Iris decora Wall.	Ninya jadi	JR1C29	Iridaceae	5	9.25
2	Moderate	Tenaxia cumminsii (Hook.f.) N.P.Barker & H.P.Linder	Ghodebuki	JR1C3	Poaceae	1	25.5
2	Moderate	Agrostis pilosula Trin.		JR1C33	Poaceae	1	14
2	Moderate	Prunella vulgaris L.		JR1C37	Lamiaceae	2	6.6
3	Moderate	Iris decora Wall.	Ninya jadi	JR1C29	Iridaceae	4	26.8714
3	Moderate	Potentilla lineata Trevir.	Bajradanti	JR1C22	Rosaceae	4	8.22222
3	Moderate	Rumex nepalensis		JR1C21	Polygonaceae	3	12.8
3	Moderate	Saxifraga parnassifolia D.Don		JR1C4	Saxifragaceae	3	13.25
3	Moderate	Potentilla griffithii Hook.f.	Bhuikafal	JR1C1	Rosaceae	2	2.86667
3	Moderate	Tenaxia cumminsii (Hook.f.) N.P.Barker & H.P.Linder	Ghodebuki	JR1C3	Poaceae	4	6.5
3	Moderate	Anemonastrum polyanthes (D.Don) Holub	Ganaune pati	JR1C20	Ranunculaceae	4	5.975
3	Moderate	Oreoseris nivea DC.	Jhulo	JR1C26	Asteraceae	4	3.61429
3	Moderate	Taraxacum parvulum DC.	Chalya	JR1C38	Asteraceae	1	14.5
3	Moderate	Roscoea sp.	Makai jasto	JR1C35	Zingiberaceae	1	14
3	Moderate	Agrostis pilosula Trin.		JR1C33	Poaceae	2	17.1
3	Moderate	Bupleurum longicaule Wall. ex DC.		JR1C15	Apiaceae	2	17
3	Moderate	Geranium wallichianum D.Don ex Sweet		JR1C23	Geraniaceae	1	24
4	Moderate	Potentilla lineata Trevir.	Bajradanti	JR1C22	Rosaceae	4	9.48333
4	Moderate	Saxifraga parnassifolia D.Don		JR1C4	Saxifragaceae	1	22.5
4	Moderate	Cyananthus hookeri	Sano nilo	JR1C18	Campanulaceae	4	5.77143
4	Moderate	Anemonastrum polyanthes (D.Don) Holub	Ganaune pati	JR1C20	Ranunculaceae	3	6.83333
4	Moderate	Taraxacum parvulum DC.	Chalya	JR1C38	Asteraceae	1	8
4	Moderate	Oreoseris nivea DC.	Jhulo	JR1C26	Asteraceae	3	4.53333
4	Moderate	Pedicularis gracilis Wall. ex Benth.	Nilo pedicularis	JR1C7	Orobanchaceae	2	9.66667
4	Moderate	Iris decora Wall.	Ninya jadi	JR1C29	Iridaceae	2	26.6667
4	Moderate	Tenaxia cumminsii (Hook.f.) N.P.Barker & H.P.Linder	Ghodebuki	JR1C3	Poaceae	3	5.525
4	Moderate	Carex unciniiformis Boeckeler	Sunbuki	JR1C6	Cyperaceae	6	4.6
4	Moderate	Anaphalis contorta (D. Don) Hook.f.	Anaphalis sp2	JR1C10	Asteraceae	3	10.25
4	Moderate	Persicaria nepalensis (Meisn.) H. Gross	Ranaulo	JR1C13	Polygonaceae	2	2.5
5	Moderate	Iris decora Wall.	Ninya jadi	JR1C29	Iridaceae	4	23.0714
5	Moderate	Potentilla lineata Trevir.	Bajradanti	JR1C22	Rosaceae	5	9.6125
5	Moderate	Anaphalis contorta (D. Don) Hook.f.	Anaphalis sp2	JR1C10	Asteraceae	6	11.06
5	Moderate	Saxifraga parnassifolia D.Don		JR1C4	Saxifragaceae	3	9
5	Moderate	Pedicularis gracilis Wall. ex Benth.	Nilo pedicularis	JR1C7	Orobanchaceae	6	14.3
5	Moderate	Potentilla griffithii Hook.f.	Bhuikafal	JR1C1	Rosaceae	5	3.25
5	Moderate	Cyananthus hookeri	Sano nilo	JR1C18	Campanulaceae	6	7.2
5	Moderate	Tenaxia cumminsii (Hook.f.) N.P.Barker & H.P.Linder	Ghodebuki	JR1C3	Poaceae	5	8
5	Moderate	Roscoea sp.	Makai jasto	JR1C35		1	7.85714
6	Moderate	Saxifraga parnassifolia D.Don		JR1C4	Saxifragaceae	4	9.95
6	Moderate	Anaphalis contorta (D. Don) Hook.f.	Anaphalis sp2	JR1C10	Asteraceae	1	11
6	Moderate	Cyananthus hookeri	Sano nilo	JR1C18	Campanulaceae	4	5.35556
6	Moderate	Potentilla lineata Trevir.	Bajradanti	JR1C22	Rosaceae	6	8.71
6	Moderate	Pedicularis gracilis Wall. ex Benth.	Nilo pedicularis	JR1C7	Orobanchaceae	3	13.74
6	Moderate	Anemonastrum polyanthes (D.Don) Holub	Ganaune pati	JR1C20	Ranunculaceae	1	6.5
6	Moderate	Taraxacum parvulum DC.	Chalya	JR1C38	Asteraceae	1	8
6	Moderate	Maharanga bicolor (Wall. ex G.Don) DC.		JR1C39	Boraginaceae	1	12
6	Moderate	Persicaria nepalensis (Meisn.) H. Gross	Ranaulo	JR1C13	Polygonaceae	1	5.5
6	Moderate	Ranunculus brotherusii Freyn		JR1C36	Ranunculaceae	1	4
6	Moderate	Carex unciniiformis Boeckeler	Sunbuki	JR1C6	Cyperaceae	2	5.18571
7	Moderate	Iris decora Wall.	Ninya jadi	JR1C29	Iridaceae	4	29.5714
7	Moderate	Potentilla lineata Trevir.	Bajradanti	JR1C22	Rosaceae	3	11
7	Moderate	Pedicularis gracilis Wall. ex Benth.	Nilo pedicularis	JR1C7	Orobanchaceae	1	20
7	Moderate	Persicaria nepalensis (Meisn.) H. Gross	Ranaulo	JR1C13	Polygonaceae	2	6.05
7	Moderate	Saxifraga parnassifolia D.Don		JR1C4	Saxifragaceae	2	8.6
7	Moderate	Rumex nepalensis		JR1C21	Polygonaceae	1	12.5
7	Moderate	Taraxacum parvulum DC.	Chalya	JR1C38	Asteraceae	2	7.06667
7	Moderate	Oreoseris nivea DC.	Jhulo	JR1C26	Asteraceae	2	4.83333
7	Moderate	Tenaxia cumminsii (Hook.f.) N.P.Barker & H.P.Linder	Ghodebuki	JR1C3	Poaceae	3	10.3
7	Moderate	Carex unciniiformis Boeckeler	Sunbuki	JR1C6	Cyperaceae	3	7.24
7	Moderate	Ranunculus brotherusii Freyn		JR1C36	Ranunculaceae	1	0.35
7	Moderate	Cyananthus hookeri	Sano nilo	JR1C18	Campanulaceae	1	2
7	Moderate	Anemonastrum polyanthes (D.Don) Holub	Ganaune pati	JR1C20	Ranunculaceae	4	6.22857
8	Moderate	Potentilla lineata Trevir.	Bajradanti	JR1C22	Rosaceae	6	11.64
8	Moderate	Pedicularis gracilis Wall. ex Benth.	Nilo pedicularis	JR1C7	Orobanchaceae	2	12.3333
8	Moderate	Cyananthus hookeri	Sano nilo	JR1C18	Campanulaceae	3	3.8
8	Moderate	Cerastium sp.	Stellaria जस्तो	JR1C28	Caryophyllaceae	1	6
8	Moderate	Veronica himalensis D. Don	Bharpaat	JR1C5	Plantaginaceae	1	5
8	Moderate	Leontopodium himalayanum DC.	Anaphalis sp1	JR1C9	Asteraceae	3	15.25
8	Moderate	Saxifraga parnassifolia D.Don		JR1C4	Saxifragaceae	1	8
8	Moderate	Oreoseris nivea DC.	Jhulo	JR1C26	Asteraceae	3	2.53333
8	Moderate	Anemonastrum polyanthes (D.Don) Holub	Ganaune pati	JR1C20	Ranunculaceae	4	6.66667
8	Moderate	Tenaxia cumminsii (Hook.f.) N.P.Barker & H.P.Linder	Ghodebuki	JR1C3	Poaceae	4	2.63333
8	Moderate	Persicaria nepalensis (Meisn.) H. Gross	Ranaulo	JR1C13	Polygonaceae	2	1.92
8	Moderate	Iris decora Wall.	Ninya jadi	JR1C29	Iridaceae	3	25.45
8	Moderate	Dolomiaea macrocephala DC. ex Royle	Dhup	JR1C16	Asteraceae	3	10.45
9	Moderate	Pedicularis gracilis Wall. ex Benth.	Nilo pedicularis	JR1C7	Orobanchaceae	4	17.5
9	Moderate	Dolomiaea macrocephala DC. ex Royle	Dhup	JR1C16	Asteraceae	2	6.93333
9	Moderate	Potentilla lineata Trevir.	Bajradanti	JR1C22	Rosaceae	4	8.51429
9	Moderate	Cyananthus hookeri	Sano nilo	JR1C18	Campanulaceae	3	2.9
9	Moderate	Iris decora Wall.	Ninya jadi	JR1C29	Iridaceae	3	26.4
9	Moderate	Veronica himalensis D. Don	Bharpaat	JR1C5	Plantaginaceae	2	7.63333
9	Moderate	Potentilla griffithii Hook.f.	Bhuikafal	JR1C1	Rosaceae	3	2.61667
9	Moderate	Oreoseris nivea DC.	Jhulo	JR1C26	Asteraceae	3	3.24
9	Moderate	Tenaxia cumminsii (Hook.f.) N.P.Barker & H.P.Linder	Ghodebuki	JR1C3	Poaceae	3	7.72
9	Moderate	Carex unciniiformis Boeckeler	Sunbuki	JR1C6	Cyperaceae	3	6.76
9	Moderate	Aster diplostephioides (DC.) C. B. Clarke,	Nilo asteraceae	JR1C40	Asteraceae	1	20
9	Moderate	Bupleurum longicaule Wall. ex DC.		JR1C15	Apiaceae	2	19
9	Moderate	Saxifraga parnassifolia D.Don		JR1C4	Saxifragaceae	2	8.1
9	Moderate	Euphorbia stracheyi Boiss.	Dudhe	JR1C30	Euphorbiaceae	1	12
9	Moderate	Anaphalis contorta (D. Don) Hook.f.	Anaphalis sp2	JR1C10	Asteraceae	1	8
10	Moderate	Potentilla lineata Trevir.	Bajradanti	JR1C22	Rosaceae	6	9.58
10	Moderate	Pedicularis gracilis Wall. ex Benth.	Nilo pedicularis	JR1C7	Orobanchaceae	4	8.03333
10	Moderate	Dolomiaea macrocephala DC. ex Royle	Dhup	JR1C16	Asteraceae	1	11.8
10	Moderate	Anaphalis contorta (D. Don) Hook.f.	Anaphalis sp2	JR1C10	Asteraceae	3	11.5333
10	Moderate	Anemonastrum polyanthes (D.Don) Holub	Ganaune pati	JR1C20	Ranunculaceae	4	5.11429
10	Moderate	Tenaxia cumminsii (Hook.f.) N.P.Barker & H.P.Linder	Ghodebuki	JR1C3	Poaceae	2	6.2
10	Moderate	Bupleurum longicaule Wall. ex DC.		JR1C15	Apiaceae	1	11.4333
10	Moderate	Oreoseris nivea DC.	Jhulo	JR1C26	Asteraceae	2	4.02
10	Moderate	Iris decora Wall.	Ninya jadi	JR1C29	Iridaceae	2	29.44
10	Moderate	Potentilla griffithii Hook.f.	Bhuikafal	JR1C1	Rosaceae	1	3.11667
10	Moderate	Saxifraga parnassifolia D.Don		JR1C4	Saxifragaceae	1	9
11	Moderate	Potentilla griffithii Hook.f.	Bhuikafal	JR1C1	Rosaceae	5	3.83
11	Moderate	Saxifraga parnassifolia D.Don		JR1C4	Saxifragaceae	3	8.48
11	Moderate	Anemonastrum polyanthes (D.Don) Holub	Ganaune pati	JR1C20	Ranunculaceae	4	5.05
11	Moderate	Potentilla lineata Trevir.	Bajradanti	JR1C22	Rosaceae	2	13.65
11	Moderate	Cyananthus hookeri	Sano nilo	JR1C18	Campanulaceae	3	0.2
11	Moderate	Tenaxia cumminsii (Hook.f.) N.P.Barker & H.P.Linder	Ghodebuki	JR1C3	Poaceae	3	6.225
11	Moderate	Artemisia indica Willd.		JR1C41	Asteraceae	1	15.9333
12	Moderate	Iris decora Wall.	Ninya jadi	JR1C29	Iridaceae	5	28.9375
12	Moderate	Dolomiaea macrocephala DC. ex Royle	Dhup	JR1C16	Asteraceae	3	9.26667
12	Moderate	Potentilla lineata Trevir.	Bajradanti	JR1C22	Rosaceae	5	16.4889
12	Moderate	Veronica himalensis D. Don	Bharpaat	JR1C5	Plantaginaceae	2	8.525
12	Moderate	Saxifraga parnassifolia D.Don		JR1C4	Saxifragaceae	1	2.5
12	Moderate	Oreoseris nivea DC.	Jhulo	JR1C26	Asteraceae	1	4
12	Moderate	Tenaxia cumminsii (Hook.f.) N.P.Barker & H.P.Linder	Ghodebuki	JR1C3	Poaceae	5	7
12	Moderate	Potentilla griffithii Hook.f.	Bhuikafal	JR1C1	Rosaceae	3	5.81
12	Moderate	Persicaria nepalensis (Meisn.) H. Gross	Ranaulo	JR1C13	Polygonaceae	3	5.18333
12	Moderate	Pedicularis gracilis Wall. ex Benth.	Nilo pedicularis	JR1C7	Orobanchaceae	1	12.6667
12	Moderate	Anaphalis contorta (D. Don) Hook.f.	Anaphalis sp2	JR1C10	Asteraceae	1	12.4
1	No grazing	Halenia elliptica D.Don	Swertia G1(42)	JR1C42	Gentianaceae	3	18.6286
1	No grazing	Delphinium himalayae Munz	Atis	JR1C43	Ranunculaceae	1	18
1	No grazing	Dubyaea hispida DC.		JR1C44	Asteraceae	3	11.2857
1	No grazing	Anaphalis nepalensis (Spreng.) Hand.-Mazz.	Anaphalis 4	JR1C45	Asteraceae	4	5.5
1	No grazing	Rhododendron anthopogon D.Don		JR1C46	Ericaceae	2	24
1	No grazing	Tenaxia cumminsii (Hook.f.) N.P.Barker & H.P.Linder	Ghodebuki	JR1C3	Poaceae	3	9.26667
1	No grazing	Hippolytia longifolia (Rech.f.) C.Shih	Biojadi	JR1C24	Asteraceae	2	15.575
1	No grazing	Anemonastrum polyanthes (D.Don) Holub	Ganaune pati	JR1C20	Ranunculaceae	2	9.625
1	No grazing	Swertia angustifolia Buch. Ham. ex D. Don	Kaseura	JR1C19	Gentianaceae	1	16
1	No grazing	Geranium wallichianum D.Don ex Sweet		JR1C23	Geraniaceae	3	13.1429
1	No grazing	Geum elatum Wall. f. rubrum Ludlow	Maharanga	JR1C8	Rosaceae	3	11.8167
1	No grazing	Cremanthodium arnicoides (Dc. ex Royle) R.D. Good		JR1C47	Asteraceae	1	16
1	No grazing	Primula denticulata Sm.		JR1C30	Primulaceae	2	4.83333
1	No grazing	Oreoseris nivea DC.	Jhulo	JR1C26	Asteraceae	2	4.16
1	No grazing	Pedicularis gracilis Wall. ex Benth.	Nilo pedicularis	JR1C7	Orobanchaceae	1	10
1	No grazing	Cyananthus hookeri	Sano nilo	JR1C18	Campanulaceae	1	1
1	No grazing	Persicaria nepalensis (Meisn.) H. Gross	Ranaulo	JR1C13	Polygonaceae	1	1
2	No grazing	Polygonum molle	Chaule	JR1C48	Polygonaceae	3	30.22
2	No grazing	Polygonatum singalilense H. Hara	Khiraulo	JR1C49	Asparagaceae	1	8.075
2	No grazing	Halenia elliptica D.Don	Swertia G1(42)	JR1C42	Gentianaceae	4	13.22
2	No grazing	Anaphalis nepalensis (Spreng.) Hand.-Mazz.		JR1C45	Asteraceae	4	5.22
2	No grazing	Potentilla griffithii Hook.f.	Bhuikafal	JR1C1	Rosaceae	3	4.62
2	No grazing	Hippolytia longifolia (Rech.f.) C.Shih	Biojadi	JR1C24	Asteraceae	3	13.22
2	No grazing	Jacobea raphanifolia (Wall. ex Dc.) B. Nord.	Bijuli ful	JR1C50	Asteraceae	3	13.28
2	No grazing	Leontopodium himalayanum DC.	Anaphalis sp1	JR1C9	Asteraceae	2	20.5
2	No grazing	Oreoseris nivea DC.	Jhulo	JR1C26	Asteraceae	3	4.975
2	No grazing	Anemonastrum polyanthes (D.Don) Holub	Ganaune pati	JR1C20	Ranunculaceae	3	6.62857
2	No grazing	Geranium wallichianum D.Don ex Sweet		JR1C23	Geraniaceae	3	8.35
2	No grazing	Persicaria nepalensis (Meisn.) H. Gross	Ranaulo	JR1C13	Polygonaceae	1	5
3	No grazing	Anaphalis contorta (D. Don) Hook.f.	Anaphalis sp2	JR1C10	Asteraceae	2	23.3333
3	No grazing	Polygonum molle	Chaule	JR1C48	Polygonaceae	6	67.5
3	No grazing	Geranium wallichianum D.Don ex Sweet		JR1C23	Geraniaceae	1	1
3	No grazing	Potentilla griffithii Hook.f.	Bhuikafal	JR1C1	Rosaceae	1	38
3	No grazing	Pedicularis hoffmeisteri Klotzsch	Yellow pedicularis	JR1C51	Orobanchaceae	5	19.4286
3	No grazing	Sanguisorba diandra (Hook.f.) Nordborg		JR1C52	Rosaceae	1	44.5
3	No grazing	Persicaria nepalensis (Meisn.) H. Gross	Ranaulo	JR1C13	Polygonaceae	1	33
4	No grazing	Geranium wallichianum D.Don ex Sweet		JR1C23	Geraniaceae	3	19
4	No grazing	Potentilla griffithii Hook.f.	Bhuikafal	JR1C1	Rosaceae	4	8.42857
4	No grazing	Anaphalis contorta (D. Don) Hook.f.	Anaphalis sp2	JR1C10	Asteraceae	2	17.625
4	No grazing	Polystichum bakerianum (Ark. ex C.B. Clarke) Diels	Fern	JR1C53	Dryopteridacee	3	32.1667
4	No grazing	Persicaria nepalensis (Meisn.) H. Gross	Ranaulo	JR1C13	Polygonaceae	4	11.6333
4	No grazing	Jacobea raphanifolia (Wall. ex Dc.) B. Nord.	Bijuli ful	JR1C50	Asteraceae	3	15.875
4	No grazing	Unidentified sp.1		JR1C54		3	11.4333
4	No grazing	Delphinium himalayae Munz	Atis	JR1C43	Ranunculaceae	3	7.325
5	No grazing	Geranium wallichianum D.Don ex Sweet		JR1C23	Geraniaceae	5	15.56
5	No grazing	Jacobea raphanifolia (Wall. ex Dc.) B. Nord.	Bijuli ful	JR1C50	Asteraceae	1	3
5	No grazing	Anaphalis contorta (D. Don) Hook.f.	Anaphalis sp2	JR1C10	Asteraceae	3	20.4333
5	No grazing	Salvia campanulata Wall. ex Benth.		JR1C55	Lamiaceae	3	21.85
5	No grazing	Ligusticopsis wallichiana (DC.) Pimenov & Kljuykov	Chhatare	JR1C56	Apiaceae	1	32
5	No grazing	Sanguisorba diandra (Hook.f.) Nordborg		JR1C52	Rosaceae	1	16.2
5	No grazing	Epilobium brevifolium D.Don		JR1C11	Onagraceae	1	10.6
5	No grazing	Bistorta amplexicaulis (D.Don) Greene		JR1C59	Polygonaceae	1	22.65
5	No grazing	Delphinium himalayae Munz	Atis	JR1C43	Ranunculaceae	2	7.58333
5	No grazing	Pedicularis hoffmeisteri Klotzsch	Yellow pedicularis	JR1C51	Orobanchaceae	1	3
6	No grazing	Hippolytia longifolia (Rech.f.) C.Shih	Biojadi	JR1C24	Asteraceae	2	14.72
6	No grazing	Jacobea raphanifolia (Wall. ex Dc.) B. Nord.	Bijuli ful	JR1C50	Asteraceae	3	18.9
6	No grazing	Potentilla griffithii Hook.f.	Bhuikafal	JR1C1	Rosaceae	6	12.5429
6	No grazing	Polygonum molle	Chaule	JR1C48	Polygonaceae	5	31.85
6	No grazing	Cremanthodium arnicoides (Dc. ex Royle) R.D. Good		JR1C47	Asteraceae	1	34
6	No grazing	Stachys splendens Wall. ex Benth.		JR1C58	Lamiaceae	1	32.2
6	No grazing	Geum elatum Wall. f. rubrum Ludlow	Maharanga	JR1C8	Rosaceae	4	19.25
6	No grazing	Ligusticopsis wallichiana (DC.) Pimenov & Kljuykov	Chhatare	JR1C56	Apiaceae	4	21.42
6	No grazing	Anaphalis contorta (D. Don) Hook.f.	Anaphalis sp2	JR1C10	Asteraceae	1	14.7667
6	No grazing	Sanguisorba diandra (Hook.f.) Nordborg		JR1C52	Rosaceae	2	20.8333
6	No grazing	Tenaxia cumminsii (Hook.f.) N.P.Barker & H.P.Linder	Ghodebuki	JR1C3	Poaceae	2	19.8333
7	No grazing	Rhododendron anthopogon D.Don		JR1C46	Ericaceae	3
7	No grazing	Polygonum molle	Chaule	JR1C48	Polygonaceae	1
7	No grazing	Geum elatum Wall. f. rubrum Ludlow	Maharanga	JR1C8	Rosaceae	6	11.62
7	No grazing	Hippolytia longifolia (Rech.f.) C.Shih	Biojadi	JR1C24	Asteraceae	5	15.9778
7	No grazing	Tenaxia cumminsii (Hook.f.) N.P.Barker & H.P.Linder	Ghodebuki	JR1C3	Poaceae	2	18.9667
7	No grazing	Halenia elliptica D.Don	Swertia G1(42)	JR1C42	Gentianaceae	1	18
8	No grazing	Polygonum molle	Chaule	JR1C48	Polygonaceae	6
8	No grazing	Hippolytia longifolia (Rech.f.) C.Shih	Biojadi	JR1C24	Asteraceae	4
8	No grazing	Anaphalis contorta (D. Don) Hook.f.	Anaphalis sp2	JR1C10	Asteraceae	1	21
8	No grazing	Potentilla griffithii Hook.f.	Bhuikafal	JR1C1	Rosaceae	1	14.75
8	No grazing	Geum elatum Wall. f. rubrum Ludlow	Maharanga	JR1C8	Rosaceae	2	23.7143
8	No grazing	Tenaxia cumminsii (Hook.f.) N.P.Barker & H.P.Linder	Ghodebuki	JR1C3	Poaceae	3	25.3667
8	No grazing	Geranium wallichianum D.Don ex Sweet		JR1C23	Geraniaceae	5	31.8667
8	No grazing	Delphinium himalayae Munz	Atis	JR1C43	Ranunculaceae	1
9	No grazing	Tenaxia cumminsii (Hook.f.) N.P.Barker & H.P.Linder	Ghodebuki	JR1C3	Poaceae	6	7.67
9	No grazing	Geum elatum Wall. f. rubrum Ludlow	Maharanga	JR1C8	Rosaceae	5	8.5
9	No grazing	Potentilla griffithii Hook.f.	Bhuikafal	JR1C1	Rosaceae	2	6
9	No grazing	Veronica himalensis D. Don	Bharpaat	JR1C5	Plantaginaceae	2	5.65
9	No grazing	Anaphalis contorta (D. Don) Hook.f.	Anaphalis sp2	JR1C10	Asteraceae	5	16.91
9	No grazing	Pedicularis gracilis Wall. ex Benth.	Nilo pedicularis	JR1C7	Orobanchaceae	1	10.35
9	No grazing	Halenia elliptica D.Don	Swertia G1(42)	JR1C42	Gentianaceae	1	16.25
9	No grazing	Sibbaldia cuneata Edgew.	Potentilla cuneata	JR1C17	Rosaceae	2	7.13333
9	No grazing	Cyananthus lobatus Wall. ex Benth.	Nilo dudhe	JR1C60	Campanulaceae	2	26.0333
9	No grazing	Persicaria nepalensis (Meisn.) H. Gross	Ranaulo	JR1C13	Polygonaceae	3	7.4
9	No grazing	Hippolytia longifolia (Rech.f.) C.Shih	Biojadi	JR1C24	Asteraceae	1	11
9	No grazing	Oreoseris nivea DC.	Jhulo	JR1C26	Asteraceae	2	4.46
9	No grazing	Anemonastrum polyanthes (D.Don) Holub	Ganaune pati	JR1C20	Ranunculaceae	1	4.66667
10	No grazing	Geum elatum Wall. f. rubrum Ludlow	Maharanga	JR1C8	Rosaceae	6	18.85
10	No grazing	Geranium wallichianum D.Don ex Sweet		JR1C23	Geraniaceae	3	21.375
10	No grazing	Potentilla griffithii Hook.f.	Bhuikafal	JR1C1	Rosaceae	4	10.5875
10	No grazing	Halenia elliptica D.Don	Swertia G1(42)	JR1C42	Gentianaceae	3	24.26
10	No grazing	Polygonum molle	Chaule	JR1C48	Polygonaceae	3	30.5
10	No grazing	Anemonastrum polyanthes (D.Don) Holub	Ganaune pati	JR1C20	Ranunculaceae	5	9.44444
10	No grazing	Leontopodium himalayanum DC.	Anaphalis sp1	JR1C9	Asteraceae	1	23
10	No grazing	Pedicularis gracilis Wall. ex Benth.	Nilo pedicularis	JR1C7	Orobanchaceae	1	12.7
10	No grazing	Veronica himalensis D. Don	Bharpaat	JR1C5	Plantaginaceae	1	6.5
11	No grazing	Polystichum bakerianum (Ark. ex C.B. Clarke) Diels		JR1C53	Dryopteridacee	6
11	No grazing	Polygonum molle	Chaule	JR1C48	Polygonaceae	2
11	No grazing	Halenia elliptica D.Don	Swertia G1(42)	JR1C42	Gentianaceae	1
11	No grazing	Hippolytia longifolia (Rech.f.) C.Shih	Biojadi	JR1C24	Asteraceae	1	34.1
11	No grazing	Potentilla griffithii Hook.f.	Bhuikafal	JR1C1	Rosaceae	4	13.27
11	No grazing	Anaphalis contorta (D. Don) Hook.f.	Anaphalis sp2	JR1C10	Asteraceae	3	21.24
11	No grazing	Geum elatum Wall. f. rubrum Ludlow	Maharanga	JR1C8	Rosaceae	3	12.38
11	No grazing	Betula utilis	Birch	JR1C63	Betulaceae	1	29
11	No grazing	Bistorta amplexicaulis (D.Don) Greene		JR1C59	Polygonaceae	1	30.1
11	No grazing	Saxifraga parnassifolia D.Don	Pahelo ful	JR1C4	Saxifragaceae	3	18.22
12	No grazing	Geum elatum Wall. f. rubrum Ludlow	Maharanga	JR1C8	Rosaceae	6	18.24
12	No grazing	Hippolytia longifolia (Rech.f.) C.Shih	Biojadi	JR1C24	Asteraceae	2	32.75
12	No grazing	Polygonum molle	Chaule	JR1C48	Polygonaceae	2	32.9
12	No grazing	Anaphalis nepalensis (Spreng.) Hand.-Mazz.	Anaphalis 4	JR1C45	Asteraceae	3	10.76
12	No grazing	Geranium wallichianum D.Don ex Sweet		JR1C23	Geraniaceae	2	13.6
12	No grazing	Leontopodium himalayanum DC.	Anaphalis sp1	JR1C9	Asteraceae	1	31
12	No grazing	Anemonastrum polyanthes (D.Don) Holub	Ganaune pati	JR1C20	Ranunculaceae	3	9.65
12	No grazing	Halenia elliptica D.Don	Swertia G1(42)	JR1C42	Gentianaceae	2	25.3
12	No grazing	Potentilla griffithii Hook.f.	Bhuikafal	JR1C1	Rosaceae	3	11.04
1	High grazing	Anemonastrum polyanthes (D.Don) Holub	Ganaune pati	JR1C20	Ranunculaceae	6	5.34
1	High grazing	Swertia angustifolia Buch. Ham. ex D. Don	Kaseura	JR1C19	Gentianaceae	3	12.625
1	High grazing	Hippolytia longifolia (Rech.f.) C.Shih	Biojadi	JR1C24	Asteraceae	3	14.3
1	High grazing	Geum elatum Wall. f. rubrum Ludlow	Maharanga	JR1C8	Rosaceae	4	11.25
1	High grazing	Potentilla griffithii Hook.f.	Bhuikafal	JR1C1	Rosaceae	2	4.73333
1	High grazing	Oreoseris nivea DC.	Jhulo	JR1C26	Asteraceae	3	4.42857
1	High grazing	Tenaxia cumminsii (Hook.f.) N.P.Barker & H.P.Linder	Ghodebuki	JR1C3	Poaceae	4	8.05
1	High grazing	Bistorta macrophylla (D.Don) Soják	Myakuro	JR1C14	Polygonaceae	2	4.74
1	High grazing	Sibbaldia cuneata Edgew.	Potentilla cuneata	JR1C17	Rosaceae	4	4.2875
1	High grazing	Pedicularis gracilis Wall. ex Benth.	Nilo pedicularis	JR1C7	Orobanchaceae	4	4.9625
1	High grazing	Geranium wallichianum D.Don ex Sweet		JR1C23	Geraniaceae	1	6.05
2	High grazing	Anemonastrum polyanthes (D.Don) Holub	Ganaune pati	JR1C20	Ranunculaceae	6	4.18
2	High grazing	Tenaxia cumminsii (Hook.f.) N.P.Barker & H.P.Linder	Ghodebuki	JR1C3	Poaceae	6	5.49
2	High grazing	Bistorta macrophylla (D.Don) Soják	Myakuro	JR1C14	Polygonaceae	6	6.35
2	High grazing	Saxifraga parnassifolia D.Don	Pahelo ful	JR1C4	Saxifragaceae	3	5.76667
2	High grazing	Sibbaldia cuneata Edgew.	Potentilla cuneata	JR1C17	Rosaceae	4	3.62857
2	High grazing	Potentilla griffithii Hook.f.	Bhuikafal	JR1C1	Rosaceae	6	4.37
2	High grazing	Persicaria nepalensis (Meisn.) H. Gross	Ranaulo	JR1C13	Polygonaceae	1	5.9
2	High grazing	Oreoseris nivea DC.	Jhulo	JR1C26	Asteraceae	3	2.71429
3	High grazing	Iris decora Wall.	Ninya jadi	JR1C29	Iridaceae	2
3	High grazing	Persicaria nepalensis (Meisn.) H. Gross	Ranaulo	JR1C13	Polygonaceae	5	13.27
3	High grazing	Potentilla griffithii Hook.f.	Bhuikafal	JR1C1	Rosaceae	4	6.02
3	High grazing	Tenaxia cumminsii (Hook.f.) N.P.Barker & H.P.Linder	Ghodebuki	JR1C3	Poaceae	5	7.07
3	High grazing	Anemonastrum polyanthes (D.Don) Holub	Ganaune pati	JR1C20	Ranunculaceae	3	5.32
3	High grazing	Bistorta macrophylla (D.Don) Soják	Myakuro	JR1C14	Polygonaceae	1	11.55
3	High grazing	Geum elatum Wall. f. rubrum Ludlow	Maharanga	JR1C8	Rosaceae	6	11.66
3	High grazing	Sibbaldia cuneata Edgew.	Potentilla cuneata	JR1C17	Rosaceae	5	4.22222
3	High grazing	Swertia angustifolia Buch. Ham. ex D. Don	Kaseura	JR1C19	Gentianaceae	1	12
3	High grazing	Saxifraga parnassifolia D.Don	Pahelo ful	JR1C4	Saxifragaceae	1	13.55
3	High grazing	Oreoseris nivea DC.	Jhulo	JR1C26	Asteraceae	1	7.95
3	High grazing	Pedicularis gracilis Wall. ex Benth.	Nilo pedicularis	JR1C7	Orobanchaceae	1	10.4333
3	High grazing	Thermopsis lanceolata R. Br. ex W.T. Aiton		JR1C61	Fabaceae	1	18
4	High grazing	Iris decora Wall.	Ninya jadi	JR1C29	Iridaceae	6	29.44
4	High grazing	Persicaria nepalensis (Meisn.) H. Gross	Ranaulo	JR1C13	Polygonaceae	4	20.9667
4	High grazing	Anemonastrum polyanthes (D.Don) Holub	Ganaune pati	JR1C20	Ranunculaceae	5	13.95
4	High grazing	Potentilla griffithii Hook.f.	Bhuikafal	JR1C1	Rosaceae	6	10.9889
4	High grazing	Tenaxia cumminsii (Hook.f.) N.P.Barker & H.P.Linder	Ghodebuki	JR1C3	Poaceae	4	18.9286
4	High grazing	Thermopsis lanceolata R. Br. ex W.T. Aiton		JR1C61	Fabaceae	1	16.2
4	High grazing	Astragalus sp.		JR1C62	Fabaceae	1	13.1333
4	High grazing	Bupleurum longicaule Wall. ex DC.		JR1C15	Apiaceae	1	23.2
4	High grazing	Veronica himalensis D. Don	Bharpaat	JR1C5	Plantaginaceae	1	23
5	High grazing	Anemonastrum polyanthes (D.Don) Holub	Ganaune pati	JR1C20	Ranunculaceae	6	7.79
5	High grazing	Tenaxia cumminsii (Hook.f.) N.P.Barker & H.P.Linder	Ghodebuki	JR1C3	Poaceae	6	6.03
5	High grazing	Pedicularis gracilis Wall. ex Benth.	Nilo pedicularis	JR1C7	Orobanchaceae	4	13.5875
5	High grazing	Persicaria nepalensis (Meisn.) H. Gross	Ranaulo	JR1C13	Polygonaceae	4	7.57143
5	High grazing	Potentilla griffithii Hook.f.	Bhuikafal	JR1C1	Rosaceae	3	5.24
5	High grazing	Veronica himalensis D. Don	Bharpaat	JR1C5	Plantaginaceae	3	7.675
5	High grazing	Bistorta macrophylla (D.Don) Soják	Myakuro	JR1C14	Polygonaceae	1	9.9
6	High grazing	Iris decora Wall.	Ninya jadi	JR1C29	Iridaceae	4
6	High grazing	Anemonastrum polyanthes (D.Don) Holub	Ganaune pati	JR1C20	Ranunculaceae	5	5.22
6	High grazing	Tenaxia cumminsii (Hook.f.) N.P.Barker & H.P.Linder	Ghodebuki	JR1C3	Poaceae	5	7.35
6	High grazing	Potentilla lineata Trevir.	Bajradanti	JR1C22	Rosaceae	3	6.86667
6	High grazing	Bistorta macrophylla (D.Don) Soják	Myakuro	JR1C14	Polygonaceae	1	7.6
6	High grazing	Potentilla griffithii Hook.f.	Bhuikafal	JR1C1	Rosaceae	4	9.1875
6	High grazing	Persicaria nepalensis (Meisn.) H. Gross	Ranaulo	JR1C13	Polygonaceae	4	10.7143
6	High grazing	Pedicularis gracilis Wall. ex Benth.	Nilo pedicularis	JR1C7	Orobanchaceae	1	3.7
6	High grazing	Astragalus sp.		JR1C62	Fabaceae	2	7.86667
7	High grazing	Tenaxia cumminsii (Hook.f.) N.P.Barker & H.P.Linder	Ghodebuki	JR1C3	Poaceae	6	5.98
7	High grazing	Anemonastrum polyanthes (D.Don) Holub	Ganaune pati	JR1C20	Ranunculaceae	6	5.54
7	High grazing	Pedicularis gracilis Wall. ex Benth.	Nilo pedicularis	JR1C7	Orobanchaceae	3	7.82
7	High grazing	Saxifraga parnassifolia D.Don	Pahelo ful	JR1C4	Saxifragaceae	3	11.26
7	High grazing	Astragalus sp.		JR1C62	Fabaceae	3	6.44
7	High grazing	Potentilla griffithii Hook.f.	Bhuikafal	JR1C1	Rosaceae	4	4.37143
7	High grazing	Anaphalis contorta (D. Don) Hook.f.	Anaphalis sp2	JR1C10	Asteraceae	3	3
7	High grazing	Persicaria nepalensis (Meisn.) H. Gross	Ranaulo	JR1C13	Polygonaceae	3	10.18
7	High grazing	Potentilla lineata Trevir.	Bajradanti	JR1C22	Rosaceae	3	5.16
7	High grazing	Veronica himalensis D. Don	Bharpaat	JR1C5	Plantaginaceae	1	4.5
7	High grazing	Bistorta macrophylla (D.Don) Soják	Myakuro	JR1C14	Polygonaceae	2	5.28
8	High grazing	Anaphalis contorta (D. Don) Hook.f.	Anaphalis sp2	JR1C10	Asteraceae	4	4.37778
8	High grazing	Swertia angustifolia Buch. Ham. ex D. Don	Kaseura	JR1C19	Gentianaceae	1	18.5
8	High grazing	Anemonastrum polyanthes (D.Don) Holub	Ganaune pati	JR1C20	Ranunculaceae	6	5.62
8	High grazing	Pedicularis gracilis Wall. ex Benth.	Nilo pedicularis	JR1C7	Orobanchaceae	4	10.8857
8	High grazing	Tenaxia cumminsii (Hook.f.) N.P.Barker & H.P.Linder	Ghodebuki	JR1C3	Poaceae	5	9.23333
8	High grazing	Potentilla lineata Trevir.	Bajradanti	JR1C22	Rosaceae	5	7.45
8	High grazing	Saxifraga parnassifolia D.Don	Pahelo ful	JR1C4	Saxifragaceae	1	7.5
8	High grazing	Sibbaldia cuneata Edgew.	Potentilla cuneata	JR1C17	Rosaceae	4	3.25
8	High grazing	Persicaria nepalensis (Meisn.) H. Gross	Ranaulo	JR1C13	Polygonaceae	2	6.05
8	High grazing	Oreoseris nivea DC.	Jhulo	JR1C26	Asteraceae	1	4.3
8	High grazing	Bistorta macrophylla (D.Don) Soják	Myakuro	JR1C14	Polygonaceae	5	8.91
8	High grazing	Veronica himalensis D. Don	Bharpaat	JR1C5	Plantaginaceae	1	1.89
9	High grazing	Anemonastrum polyanthes (D.Don) Holub	Ganaune pati	JR1C20	Ranunculaceae	6	7.12
9	High grazing	Persicaria nepalensis (Meisn.) H. Gross	Ranaulo	JR1C13	Polygonaceae	4	6.22857
9	High grazing	Pedicularis gracilis Wall. ex Benth.	Nilo pedicularis	JR1C7	Orobanchaceae	5	6.48
9	High grazing	Tenaxia cumminsii (Hook.f.) N.P.Barker & H.P.Linder	Ghodebuki	JR1C3	Poaceae	5	6.15
9	High grazing	Swertia angustifolia Buch. Ham. ex D. Don	Kaseura	JR1C19	Gentianaceae	1	17.3
9	High grazing	Bupleurum longicaule Wall. ex DC.		JR1C15	Apiaceae	2	9.64
9	High grazing	Astragalus sp.		JR1C62	Fabaceae	2	7.18333
9	High grazing	Veronica himalensis D. Don	Bharpaat	JR1C5	Plantaginaceae	1	6
9	High grazing	Bistorta macrophylla (D.Don) Soják	Myakuro	JR1C14	Polygonaceae	2	9.28
9	High grazing	Geranium wallichianum D.Don ex Sweet		JR1C23	Geraniaceae	1	7.76667
10	High grazing	Iris decora Wall.	Ninya jadi	JR1C29	Iridaceae	6
10	High grazing	Potentilla griffithii Hook.f.	Bhuikafal	JR1C1	Rosaceae	6	12.9222
10	High grazing	Astragalus sp.		JR1C62	Fabaceae	5	17.4857
10	High grazing	Anemonastrum polyanthes (D.Don) Holub	Ganaune pati	JR1C20	Ranunculaceae	6	7.63
10	High grazing	Geum elatum Wall. f. rubrum Ludlow	Maharanga	JR1C8	Rosaceae	2	12.1667
10	High grazing	Pedicularis gracilis Wall. ex Benth.	Nilo pedicularis	JR1C7	Orobanchaceae	3	6.02857
10	High grazing	Potentilla lineata Trevir.	Bajradanti	JR1C22	Rosaceae	2	7.5
10	High grazing	Delphinium himalayae Munz	Atis	JR1C43	Ranunculaceae	4	18.2429
10	High grazing	Swertia angustifolia Buch. Ham. ex D. Don	Kaseura	JR1C19	Gentianaceae	1	25
10	High grazing	Tenaxia cumminsii (Hook.f.) N.P.Barker & H.P.Linder	Ghodebuki	JR1C3	Poaceae	4	6.5
11	High grazing	Potentilla griffithii Hook.f.	Bhuikafal	JR1C1	Rosaceae	3	7.34
11	High grazing	Anemonastrum polyanthes (D.Don) Holub	Ganaune pati	JR1C20	Ranunculaceae	3	5.66667
11	High grazing	Geum elatum Wall. f. rubrum Ludlow	Maharanga	JR1C8	Rosaceae	2	9.7
11	High grazing	Sibbaldia cuneata Edgew.	Potentilla cuneata	JR1C17	Rosaceae	1	6
11	High grazing	Tenaxia cumminsii (Hook.f.) N.P.Barker & H.P.Linder	Ghodebuki	JR1C3	Poaceae	4	6.5375
11	High grazing	Pedicularis gracilis Wall. ex Benth.	Nilo pedicularis	JR1C7	Orobanchaceae	2	4.08333
12	High grazing	Iris decora Wall.	Ninya jadi	JR1C29	Iridaceae	4	21.1
12	High grazing	Potentilla griffithii Hook.f.	Bhuikafal	JR1C1	Rosaceae	2	4.74
12	High grazing	Anemonastrum polyanthes (D.Don) Holub	Ganaune pati	JR1C20	Ranunculaceae	3	4.86667
12	High grazing	Tenaxia cumminsii (Hook.f.) N.P.Barker & H.P.Linder	Ghodebuki	JR1C3	Poaceae	3	8.2
12	High grazing	Polygonum molle	Chaule	JR1C48	Polygonaceae	3	6.42

## Sheet: Plants_Khali
Plot	Grazing intensity	Species	Local name	Collection no.	Family	Cover class	Average height (cm)
1	Moderate	Polygonum molle	Chaule	JR1C48	Polygonaceae	1	29
1	Moderate	Rumex nepalensis	Hale	JR1C21	Polygonaceae	6	18.4
1	Moderate	Bistorta amplexicaulis (D.Don) Greene			Polygonaceae	1	14
1	Moderate	Geranium wallichianum D.Don ex Sweet		JR1C23	Geraniaceae	1	13.25
1	Moderate	Cynoglossum wallichii G. Don		JR3C1	Boraginaceae	1	9.5
1	Moderate	Viola biflora L.		JR3C2	Violaceae	1	10.5
1	Moderate	Potentilla griffithii Hook.f.	Bhuikafal	JR1C1	Rosaceae	3	9.9
1	Moderate	Poa annua L.		JR3C3	Poaceae	3	8.62
1	Moderate	Unidentified sp.3	Khole sag	JR3C4		1	4.75
1	Moderate	Cortia depressa (D.Don) C.Norman	Samphu jasto	JR3C5	Apiaceae	1	9.53333
1	Moderate	Stellaria sp.	Caryophyllaceae 2	JR3C6		2	9.66667
1	Moderate	Unidentified sp.4		JR3C7		1	5.5
2	Moderate	Fragaria nubicola (Lindl. ex Hook.f.) Lacaita		JR2C92	Rosaceae	1	20.98
2	Moderate	Geranium wallichianum D.Don ex Sweet		JR1C23	Geraniaceae	1	20.8
2	Moderate	Polygonum molle	Chaule	JR1C48	Polygonaceae	1	26.05
2	Moderate	Rumex nepalensis	Hale	JR1C21	Polygonaceae	2	22.1429
2	Moderate	Bistorta macrophylla (D.Don) Soják	Myakuro	JR1C14	Polygonaceae	1	12.5143
2	Moderate	Carex nubigena D.Don		JR3C8,JR3C9	Cyperaceae	3	18
2	Moderate	Poa annua L.		JR3C3	Poaceae	1	14.8333
2	Moderate	Medicago edgeworthii Širj.	looks like trifolium	JR3C10	Fabaceae	1	19.6667
2	Moderate	Epilobium brevifolium D.Don		JR1C11	Onagraceae	1	23
2	Moderate	Cortia depressa (D.Don) C.Norman	Samphu jasto	JR3C5	Apiaceae	2	11.1667
2	Moderate	Oreoseris nivea DC.	Jhulo	JR1C26	Asteraceae	1	9.75
2	Moderate	Plantago depressa Willd.		JR3C12	Plantaginaceae	1	6.5
2	Moderate	Anemonastrum obtusilobum (D. Don) Mosyakin		JR3C11	Ranunculaceae	1	5
3	Moderate	Cortia depressa (D.Don) C.Norman	Samphu jasto	JR3C5	Apiaceae	3	11.5
3	Moderate	Polygonum molle	Chaule	JR1C48	Polygonaceae	2	27.44
3	Moderate	Fragaria nubicola (Lindl. ex Hook.f.) Lacaita		JR2C92	Rosaceae	1	18.66
3	Moderate	Herminium josephi Rchb.f.			Orchidaceae	1	20.8333
3	Moderate	Rumex nepalensis	Hale	JR1C21	Polygonaceae	2	17.7143
3	Moderate	Poa rajbhandarii Noltie		JR3C15	Poaceae	2	26.1143
3	Moderate	Jacobea raphanifolia (Wall. ex Dc.) B. Nord.	Bijuli ful	JR1C50	Asteraceae	1	17.5
3	Moderate	Cynoglossum wallichii G. Don		JR3C1	Boraginaceae	2	29.45
3	Moderate	Mentha longifolia (L.) L.			Lamiaceae	1	19
3	Moderate	Geranium wallichianum D.Don ex Sweet		JR1C23	Geraniaceae	1	13.5
3	Moderate	Anemonastrum obtusilobum (D. Don) Mosyakin		JR3C11	Ranunculaceae	2	8.5
3	Moderate	Euphorbis wallichii Hook.f.		JR3C	Euphorbiaceae	1	26.5
3	Moderate	Clinopodium umbrosum (M.Bieb.) K.Koch		JR3C13	Lamiaceae	1	10
3	Moderate	Maharanga bicolor (Wall. ex G.Don) DC.		JR3C14	Boraginaceae	1	3.8
3	Moderate	Stellaria sp.	Caryophyllaceae 2	JR3C6		1	14.5
3	Moderate	Poa annua L.		JR3C3	Poaceae	2	9.5
3	Moderate	Carex nubigena D.Don		JR3C8,JR3C9	Cyperaceae	2	11.7857
4	Moderate	Rumex nepalensis	Hale	JR1C21	Polygonaceae	2	19.3444
4	Moderate	Geranium wallichianum D.Don ex Sweet		JR1C23	Geraniaceae	1	12.875
4	Moderate	Cortia depressa (D.Don) C.Norman	Samphu jasto	JR3C5	Apiaceae	1	7.7
4	Moderate	Bistorta macrophylla (D.Don) Soják	Myakuro	JR1C14	Polygonaceae	1	12
4	Moderate	Euphorbis wallichii Hook.f.		JR3C	Euphorbiaceae	1	55.5
4	Moderate	Anemonastrum obtusilobum (D. Don) Mosyakin		JR3C11	Ranunculaceae	2	6.5
4	Moderate	Poa annua L.		JR3C3	Poaceae	1	22
4	Moderate	Ranunculus diffusus DC.		R3C31	Ranunculaceae	1	4.25
4	Moderate	Carex nubigena D.Don		JR3C8,JR3C9	Cyperaceae	1	22.3
5	Moderate	Carex nubigena D.Don		JR3C8,JR3C9	Cyperaceae	5	22.1
5	Moderate	Poa annua L.		JR3C3	Poaceae	3	8.8
5	Moderate	Rumex nepalensis	Hale	JR1C21	Polygonaceae	1	11.5
5	Moderate	Anemonastrum obtusilobum (D. Don) Mosyakin		JR3C11	Ranunculaceae	3	9.35
5	Moderate	Poa rajbhandarii Noltie		JR3C15	Poaceae	2	23.4286
5	Moderate	Bistorta macrophylla (D.Don) Soják	Myakuro	JR1C14	Polygonaceae	1	16.2
5	Moderate	Persicaria nepalensis (Meisn.) H. Gross	Ranaulo	JR1C13	Polygonaceae	1	19
5	Moderate	Dubyaea hispida DC.	Yellow meconopsis	JR1C44	Asteraceae	1	5
6	Moderate	Anemonastrum obtusilobum (D. Don) Mosyakin		JR3C11	Ranunculaceae	1	16
6	Moderate	Rumex nepalensis	Hale	JR1C21	Polygonaceae	2	11.9375
6	Moderate	Bistorta macrophylla (D.Don) Soják	Myakuro	JR1C14	Polygonaceae	1	15
6	Moderate	Bistorta amplexicaulis (D.Don) Greene		JR1C59	Polygonaceae	1	22.5
6	Moderate	Carex nubigena D.Don		JR3C8,JR3C9	Cyperaceae	5	15.85
6	Moderate	Ranunculus brotherusii Freyn			Ranunculaceae	2	6.75
6	Moderate	Poa rajbhandarii Noltie		JR3C15	Poaceae	1	19
6	Moderate	Persicaria nepalensis (Meisn.) H. Gross	Ranaulo	JR1C13	Polygonaceae	1	16
6	Moderate	Poa annua L.		JR3C3	Poaceae	1	13
6	Moderate	Geranium wallichianum D.Don ex Sweet		JR1C23, R3C29	Geraniaceae	1	13.8
6	Moderate	Medicago edgeworthii Širj.	looks like trifolium	JR3C10	Fabaceae	1	15
7	Moderate	Polygonum molle	Chaule	JR1C48	Polygonaceae	1	44
7	Moderate	Geranium wallichianum D.Don ex Sweet		JR1C23,R3C29	Geraniaceae	2	11.8571
7	Moderate	Rumex nepalensis	Hale	JR1C21	Polygonaceae	3	18.3
7	Moderate	Cortia depressa (D.Don) C.Norman	Samphu jasto	JR3C5	Apiaceae	2	11.6667
7	Moderate	Fragaria nubicola (Lindl. ex Hook.f.) Lacaita		JR2C92	Rosaceae	2	17
7	Moderate	Potentilla griffithii Hook.f.	Bhuikafal	JR1C1	Rosaceae	2	12.25
7	Moderate	Oreoseris nivea DC.	Jhulo	JR1C26	Asteraceae	1	7
7	Moderate	Viola biflora L.		JR3C2	Violaceae	2	10.3
7	Moderate	Bistorta amplexicaulis (D.Don) Greene		JR1C59	Polygonaceae	2	17.9286
7	Moderate	Carpesium nepalense Less.		JR3C16	Asteraceae	2	4.83333
7	Moderate	Taraxacum parvulum DC.		JR3C17	Asteraceae	1	12
7	Moderate	Poa annua L.		JR3C3	Poaceae	3	12.35
7	Moderate	Carex nubigena D.Don		JR3C8,JR3C9	Cyperaceae	1	12.2857
7	Moderate	Ranunculus brotherusii Freyn			Ranunculaceae	1	2.46
8	Moderate	Cortia depressa (D.Don) C.Norman	Samphu jasto	JR3C5	Apiaceae	2	10.1
8	Moderate	Polygonum molle	Chaule	JR1C48	Polygonaceae	2	43.25
8	Moderate	Fragaria nubicola (Lindl. ex Hook.f.) Lacaita		JR2C92	Rosaceae	1	14.8333
8	Moderate	Dubyaea hispida DC.	Yellow meconopsis	JR1C44	Asteraceae	2	7.85
8	Moderate	Taraxacum parvulum DC.		JR3C17	Asteraceae	2	6.06667
8	Moderate	Bistorta macrophylla (D.Don) Soják	Myakuro	JR1C14	Polygonaceae	1	19
8	Moderate	Bistorta amplexicaulis (D.Don) Greene		JR1C59	Polygonaceae	1	20
8	Moderate	Rumex nepalensis	Hale	JR1C21	Polygonaceae	2	16.75
8	Moderate	Geranium wallichianum D.Don ex Sweet		JR1C23	Geraniaceae	2	9.9375
8	Moderate	Carpesium nepalense Less.		JR3C16	Asteraceae	2	5.75
8	Moderate	Poa annua L.		JR3C3	Poaceae	4	12.25
8	Moderate	Euphorbis wallichii Hook.f.		JR3C	Euphorbiaceae	1	55
8	Moderate	Ranunculus brotherusii Freyn			Ranunculaceae	1	22
8	Moderate	Carex nubigena D.Don		JR3C8,JR3C9	Cyperaceae	1	21.5
9	Moderate	Fragaria nubicola (Lindl. ex Hook.f.) Lacaita		JR2C92	Rosaceae	2	17.4167
9	Moderate	Cortia depressa (D.Don) C.Norman	Samphu jasto	JR3C5	Apiaceae	4	10.4
9	Moderate	Ranunculus diffusus DC.			Ranunculaceae	1	6.1
9	Moderate	Poa annua L.		JR3C3	Poaceae	3	10.4
9	Moderate	Persicaria nepalensis (Meisn.) H. Gross	Ranaulo	JR1C13	Polygonaceae	1	13.5
9	Moderate	Rumex nepalensis	Hale	JR1C21	Polygonaceae	4	18.8
9	Moderate	Taraxacum parvulum DC.		JR3C17	Asteraceae	1	11
9	Moderate	Anemonastrum obtusilobum (D. Don) Mosyakin		JR3C11	Ranunculaceae	2	6.57143
9	Moderate	Ranunculus brotherusii Freyn			Ranunculaceae	2	5.4
9	Moderate	Bistorta macrophylla (D.Don) Soják	Myakuro	JR1C14	Polygonaceae	2	15.5
9	Moderate	Dubyaea hispida DC.	Yellow meconopsis	JR1C44	Asteraceae	1	8
9	Moderate	Stellaria sp.	Caryophyllaceae 2	JR3C6		1	9.5
9	Moderate	Unidentified sp.4		JR3C7		1	16
9	Moderate	Cynoglossum wallichii G. Don		JR3C1	Boraginaceae	1	11.25
10	Moderate	Rumex nepalensis	Hale	JR1C21	Polygonaceae	3	17.9556
10	Moderate	Anemonastrum obtusilobum (D. Don) Mosyakin		JR3C11,16	Ranunculaceae	2	7.66667
10	Moderate	Cortia depressa (D.Don) C.Norman	Samphu jasto	JR3C5	Apiaceae	2	11.9375
10	Moderate	Ranunculus diffusus DC.			Ranunculaceae	1	8
10	Moderate	Ranunculus brotherusii Freyn			Ranunculaceae	1	5.16667
10	Moderate	Taraxacum parvulum DC.		JR3C17	Asteraceae	1	26.5
10	Moderate	Jacobea raphanifolia (Wall. ex Dc.) B. Nord.	Bijuli ful	JR1C50	Asteraceae	1	27.5
10	Moderate	Bistorta amplexicaulis (D.Don) Greene		JR1C59	Polygonaceae	1	21.5
10	Moderate	Bistorta macrophylla (D.Don) Soják	Myakuro	JR1C14	Polygonaceae	2	15.9286
10	Moderate	Poa annua L.		JR3C3	Poaceae	3	16.85
10	Moderate	Poa rajbhandarii Noltie		JR3C15	Poaceae	3	24.5
10	Moderate	Persicaria nepalensis (Meisn.) H. Gross	Ranaulo	JR1C13	Polygonaceae	1	13
11	Moderate	Rumex nepalensis	Hale	JR1C21	Polygonaceae	3	22.97
11	Moderate	Anemonastrum obtusilobum (D. Don) Mosyakin		JR3C11,16	Ranunculaceae	2	9.05
11	Moderate	Bistorta macrophylla (D.Don) Soják	Myakuro	JR1C14	Polygonaceae	2	18.2
11	Moderate	Poa annua L.		JR3C3	Poaceae	2	9.375
11	Moderate	Cortia depressa (D.Don) C.Norman	Samphu jasto	JR3C5	Apiaceae	2	6.3
11	Moderate	Ranunculus diffusus DC.			Ranunculaceae	2	8.35714
11	Moderate	Persicaria nepalensis (Meisn.) H. Gross	Ranaulo	JR1C13	Polygonaceae	1	13
11	Moderate	Mentha longifolia (L.) L.			Lamiaceae	1	24.5
11	Moderate	Unidentified sp.3	Khole sag			1	30
11	Moderate	Taraxacum parvulum DC.		JR3C17	Asteraceae	1	6.25
11	Moderate	Carex sp.2	chamre			4	24.8889
11	Moderate	Poa rajbhandarii Noltie		JR3C15	Poaceae	1	25.6667
12	Moderate	Rumex nepalensis	Hale	JR1C21	Polygonaceae	2	13.5
12	Moderate	Poa annua L.		JR3C3	Poaceae	2	4.71429
12	Moderate	Ranunculus diffusus DC.			Ranunculaceae	1	9
12	Moderate	Poa rajbhandarii Noltie		JR3C15	Poaceae	1	10
12	Moderate	Carex sp.2	chamre			3	12.8
12	Moderate	Bistorta macrophylla (D.Don) Soják	Myakuro	JR1C14	Polygonaceae	1	10.5
12	Moderate	Carex sp.3	soft grass			1	11.5
1	High	Polygonum molle	Chaule	JR1C48	Polygonaceae	2	14.5714
1	High	Rumex nepalensis	Hale	JR1C21	Polygonaceae	2	9.625
1	High	Poa annua L.		JR3C3	Poaceae	2	4.16667
1	High	Carex nubigena D.Don		JR3C8,JR3C9	Cyperaceae	3	9.77778
1	High	Potentilla griffithii Hook.f.	Bhuikafal	JR1C1	Rosaceae	1	5.9
2	High	Polygonum molle	Chaule	JR1C48	Polygonaceae	1	17.3
2	High	Poa annua L.		JR3C3	Poaceae	1	5.75
2	High	Carex nubigena D.Don		JR3C8,JR3C9	Cyperaceae	1	7.75
2	High	Geranium wallichianum D.Don ex Sweet		JR1C23	Geraniaceae	1	7.3
2	High	Potentilla griffithii Hook.f.	Bhuikafal	JR1C1	Rosaceae	2	4.5
2	High	Plantago depressa Willd.		JR3C12	Plantaginaceae	1	5
3	High	Rumex nepalensis	Hale	JR1C21	Polygonaceae	3	22.2
3	High	Polygonum molle	Chaule	JR1C48	Polygonaceae	1	22.3333
3	High	Poa annua L.		JR3C3	Poaceae	1	14
4	High	Polygonum molle	Chaule	JR1C48	Polygonaceae	2	29.4
4	High	Carex nubigena D.Don		JR3C8,JR3C9	Cyperaceae	2	8.64286
4	High	Potentilla griffithii Hook.f.	Bhuikafal	JR1C1	Rosaceae	1	8
4	High	Bistorta amplexicaulis (D.Don) Greene		JR1C59	Polygonaceae	1	19
4	High	Ranunculus diffusus DC.			Ranunculaceae	1	1.5
5	High	Polygonum molle	Chaule	JR1C48	Polygonaceae	1	29.3333
5	High	Rumex nepalensis	Hale	JR1C21	Polygonaceae	1	3.875
5	High	Carex nubigena D.Don		JR3C8,JR3C9	Cyperaceae	1	2.25
6	High	Polygonum molle	Chaule	JR1C48	Polygonaceae	5	35.4
6	High	Rumex nepalensis	Hale	JR1C21	Polygonaceae	3	13.55
6	High	Geranium wallichianum D.Don ex Sweet		JR1C23	Geraniaceae	1	11.5
6	High	Potentilla griffithii Hook.f.	Bhuikafal	JR1C1	Rosaceae	2	6.97
6	High	Carex nubigena D.Don		JR3C8,JR3C9	Cyperaceae	3	14.7
6	High	Anemonastrum obtusilobum (D. Don) Mosyakin		JR3C11,16	Ranunculaceae	1	7.75
6	High	Poa annua L.		JR3C3	Poaceae	2	8.5
6	High	Poa rajbhandarii Noltie		JR3C15	Poaceae	1	20
6	High	Bistorta amplexicaulis (D.Don) Greene		JR1C59	Polygonaceae	1	28
7	High	Polygonum molle	Chaule	JR1C48	Polygonaceae	1	18.25
7	High	Rumex nepalensis	Hale	JR1C21	Polygonaceae	4	8.95
7	High	Carex nubigena D.Don		JR3C8,JR3C9	Cyperaceae	2	3.5
8	High	Polygonum molle	Chaule	JR1C48	Polygonaceae	2	11.95
8	High	Rumex nepalensis	Hale	JR1C21	Polygonaceae	1	39
9	High	Polygonum molle	Chaule	JR1C48	Polygonaceae	5	34.9
9	High	Rumex nepalensis	Hale	JR1C21	Polygonaceae	3	11.55
9	High	Carex nubigena D.Don		JR3C8,JR3C9	Cyperaceae	2	11.8333
9	High	Poa annua L.		JR3C3	Poaceae	1	11.6667
9	High	Persicaria nepalensis (Meisn.) H. Gross	Ranaulo	JR1C13	Polygonaceae	1	17
9	High	Anemonastrum obtusilobum (D. Don) Mosyakin		JR3C11,16	Ranunculaceae	1	1
10	High	Polygonum molle	Chaule	JR1C48	Polygonaceae	3	38.5556
10	High	Rumex nepalensis	Hale	JR1C21	Polygonaceae	3	9.55
10	High	Carex nubigena D.Don		JR3C8,JR3C9	Cyperaceae	2	17.6
10	High	Poa rajbhandarii Noltie		JR3C15	Poaceae	1	18.3333
10	High	Anemonastrum obtusilobum (D. Don) Mosyakin		JR3C11,16	Ranunculaceae	1	1.5
11	High	Rumex nepalensis	Hale	JR1C21	Polygonaceae	3	11.35
11	High	Poa annua L.		JR3C3	Poaceae	1	3.375
11	High	Geranium wallichianum D.Don ex Sweet		JR1C23	Geraniaceae	1	11
11	High	Carex nubigena D.Don		JR3C8,JR3C9	Cyperaceae	2	16.875
11	High	Polygonum molle	Chaule	JR1C48	Polygonaceae	2	32.9
11	High	Anemonastrum obtusilobum (D. Don) Mosyakin		JR3C11,16	Ranunculaceae	1	3.5
12	High	Fragaria nubicola (Lindl. ex Hook.f.) Lacaita		JR2C92	Rosaceae	3	13.3333
12	High	Polygonum molle	Chaule	JR1C48	Polygonaceae	2	29.8333
12	High	Rumex nepalensis	Hale	JR1C21	Polygonaceae	4	15.5
12	High	Geranium wallichianum D.Don ex Sweet		JR1C23	Geraniaceae	2	10.5625
12	High	Potentilla griffithii Hook.f.	Bhuikafal	JR1C1	Rosaceae	3	10.8333
12	High	Potentilla lineata Trevir.	Bajradanti	JR1C22	Rosaceae	1	14.8333
12	High	Stellaria sp.	Caryophyllaceae 2	JR3C6		2	7.8
12	High	Carex nubigena D.Don		JR3C8,JR3C9	Cyperaceae	1	18.3333
1	Low	Polygonum molle	Chaule	JR1C48	Polygonaceae	3	31.2222
1	Low	Unidentified sp2	Lamiaceae dallo			3	7.875
1	Low	Epilobium brevifolium D.Don		JR1C11	Onagraceae	1	7.875
1	Low	Anemonastrum obtusilobum (D. Don) Mosyakin		JR3C11,16	Ranunculaceae	3	4.1
1	Low	Taraxacum parvulum DC.		JR3C17	Asteraceae	1	9
1	Low	Bistorta macrophylla (D.Don) Soják	Myakuro	JR1C14	Polygonaceae	2	14.1667
1	Low	Ranunculus brotherusii Freyn			Ranunculaceae	2	4.35714
1	Low	Carex nubigena D.Don		JR3C8,JR3C9	Cyperaceae	5	12.1
1	Low	Poa rajbhandarii Noltie		JR3C15	Poaceae	3	16.625
1	Low	Poa annua L.		JR3C3	Poaceae	3	9
2	Low	Epilobium brevifolium D.Don		JR1C11	Onagraceae	1	15.5
2	Low	Bistorta macrophylla (D.Don) Soják	Myakuro	JR1C14	Polygonaceae	1	17
2	Low	Anemonastrum obtusilobum (D. Don) Mosyakin		JR3C11,16	Ranunculaceae	2	7.7
2	Low	Poa annua L.		JR3C3	Poaceae	1	8.83333
2	Low	Carex nubigena D.Don		JR3C8,JR3C9	Cyperaceae	6	12.4
2	Low	Taraxacum parvulum DC.		JR3C17	Asteraceae	1	7
2	Low	Poa rajbhandarii Noltie		JR3C15,JR3C18	Poaceae	4	25.8
2	Low	Cyananthus lobatus Wall. ex Benth.	Nilo dudhe	JR1C60	Campanulaceae	1	4
2	Low	Persicaria nepalensis (Meisn.) H. Gross	Ranaulo	JR1C13	Polygonaceae	1	11.5
3	Low	Rumex nepalensis	Hale	JR1C21	Polygonaceae	1	8.16667
3	Low	Eriocapitella rivularis (Buch.-Ham. ex DC.) Christenh. & Byng	Kangrato	JR3C19	Ranunculaceae	1	22
3	Low	Anemonastrum obtusilobum (D. Don) Mosyakin		JR3C11,16	Ranunculaceae	3	5.95
3	Low	Persicaria nepalensis (Meisn.) H. Gross	Ranaulo	JR1C13	Polygonaceae	1	10
3	Low	Cyananthus lobatus Wall. ex Benth.	Nilo dudhe	JR1C60	Campanulaceae	3	6.2
3	Low	Poa rajbhandarii Noltie		JR3C15,JR3C18	Poaceae	2	19.8333
3	Low	Carex nubigena D.Don		JR3C8,JR3C9	Cyperaceae	5	20.95
3	Low	Poa annua L.		JR3C3	Poaceae	1	11
4	Low	Polygonum molle	Chaule	JR1C48	Polygonaceae	4	61.2
4	Low	Poa rajbhandarii Noltie		JR3C15,JR3C18	Poaceae	1	45
4	Low	Poa annua L.		JR3C3	Poaceae	1	14.6667
4	Low	Carex nubigena D.Don		JR3C8,JR3C9	Cyperaceae	2	17.1
4	Low	Unidentified sp2	Lamiaceae dallo			1	10
4	Low	Anemonastrum obtusilobum (D. Don) Mosyakin		JR3C11,16	Ranunculaceae	1	11
4	Low	Ranunculus diffusus DC.			Ranunculaceae	2	11.3571
4	Low	Bistorta macrophylla (D.Don) Soják	Myakuro	JR1C14	Polygonaceae	1	26.2
4	Low	Rumex nepalensis	Hale	JR1C21	Polygonaceae	1	10.6667
5	Low	Polygonum molle	Chaule	JR1C48	Polygonaceae	5	46.5556
5	Low	Bistorta macrophylla (D.Don) Soják	Myakuro	JR1C14	Polygonaceae	3	23.35
5	Low	Rumex nepalensis	Hale	JR1C21	Polygonaceae	4	18.95
5	Low	Unidentified sp2	Lamiaceae dallo			1	9.25
5	Low	Oreoseris nivea DC.	Jhulo	JR1C26	Asteraceae	1	6
5	Low	Cynoglossum wallichii G. Don		JR3C1	Boraginaceae	1	13.5
5	Low	Anemonastrum obtusilobum (D. Don) Mosyakin		JR3C11,16	Ranunculaceae	1	6.75
5	Low	Ranunculus diffusus DC.			Ranunculaceae	2	7.5
5	Low	Poa rajbhandarii Noltie		JR3C15,JR3C18	Poaceae	2	30.3333
5	Low	Poa annua L.		JR3C3	Poaceae	1	15
5	Low	Carex nubigena D.Don		JR3C8,JR3C9	Cyperaceae	3	27.9375
6	Low	Polygonum molle	Chaule	JR1C48	Polygonaceae	5	56.3
6	Low	Epilobium brevifolium D.Don		JR1C11	Onagraceae	2	19.4286
6	Low	Anemonastrum obtusilobum (D. Don) Mosyakin		JR3C11,16	Ranunculaceae	3	7.7
6	Low	Bistorta macrophylla (D.Don) Soják	Myakuro	JR1C14	Polygonaceae	3	20.1667
6	Low	Rumex nepalensis	Hale	JR1C21	Polygonaceae	3	28.6667
6	Low	Geranium wallichianum D.Don ex Sweet		JR1C23	Geraniaceae	1	23.5
6	Low	Eriocapitella rivularis (Buch.-Ham. ex DC.) Christenh. & Byng	Kangrato	JR3C19	Ranunculaceae	1	13
6	Low	Persicaria nepalensis (Meisn.) H. Gross	Ranaulo	JR1C13	Polygonaceae	1	23.5
6	Low	Bistorta amplexicaulis (D.Don) Greene		JR1C59	Polygonaceae	1	45
6	Low	Cyananthus lobatus Wall. ex Benth.	Nilo dudhe	JR1C60	Campanulaceae	1	6.66667
6	Low	Poa annua L.		JR3C3	Poaceae	2	12.5714
6	Low	Poa rajbhandarii Noltie		JR3C15,JR3C18	Poaceae	3	32.75
6	Low	Carex nubigena D.Don		JR3C8,JR3C9	Cyperaceae	2	11.1429
7	Low	Polygonum molle	Chaule	JR1C48	Polygonaceae	6	76.1
7	Low	Bistorta macrophylla (D.Don) Soják	Myakuro	JR1C14	Polygonaceae	4	28.2857
7	Low	Anemonastrum obtusilobum (D. Don) Mosyakin		JR3C11,16	Ranunculaceae	3	15.75
7	Low	Rumex nepalensis	Hale	JR1C21	Polygonaceae	4	24.5
7	Low	Carex nubigena D.Don		JR3C8,JR3C9	Cyperaceae	5	26
7	Low	Poa rajbhandarii Noltie		JR3C15,JR3C18	Poaceae	3	20
7	Low	Epilobium brevifolium D.Don		JR1C11	Onagraceae	1	29.5
7	Low	Koenigia mollis (D.Don) T.M.Schust. & Reveal			Polygonaceae	1	16
7	Low	Unidentified sp2	Lamiaceae dallo			1	13
8	Low	Polygonum molle	Chaule	JR1C48	Polygonaceae	6	61.7
8	Low	Rumex nepalensis	Hale	JR1C21	Polygonaceae	1	27
8	Low	Bistorta macrophylla (D.Don) Soják	Myakuro	JR1C14	Polygonaceae	5	20.95
8	Low	Anemonastrum obtusilobum (D. Don) Mosyakin		JR3C11,16	Ranunculaceae	2	10.75
8	Low	Persicaria nepalensis (Meisn.) H. Gross	Ranaulo	JR1C13	Polygonaceae	1	30
8	Low	Poa rajbhandarii Noltie		JR3C15,JR3C18	Poaceae	3	28
8	Low	Carex nubigena D.Don		JR3C8,JR3C9	Cyperaceae	2	20.5
8	Low	Poa annua L.		JR3C3	Poaceae	1	5.5
8	Low	Unidentified sp2	Lamiaceae dallo			1	24.5
8	Low	Epilobium brevifolium D.Don		JR1C11	Onagraceae	1	38
9	Low	Polygonum molle	Chaule	JR1C48	Polygonaceae	2	57.8571
9	Low	Bistorta macrophylla (D.Don) Soják	Myakuro	JR1C14	Polygonaceae	3	17.7
9	Low	Fragaria nubicola (Lindl. ex Hook.f.) Lacaita		JR2C92	Rosaceae	1	17.3333
9	Low	Anemonastrum obtusilobum (D. Don) Mosyakin		JR3C11,16	Ranunculaceae	2	9.2
9	Low	Unidentified sp2	Lamiaceae dallo			2	17.5
9	Low	Poa rajbhandarii Noltie		JR3C15,JR3C18	Poaceae	1	20
9	Low	Carex nubigena D.Don		JR3C8,JR3C9	Cyperaceae	4	11.3333
9	Low	Cortia depressa (D.Don) C.Norman	Samphu jasto	JR3C5	Apiaceae	1	21
9	Low	Rumex nepalensis	Hale	JR1C21	Polygonaceae	1	18
9	Low	Cyananthus lobatus Wall. ex Benth.	Nilo dudhe	JR1C60	Campanulaceae	1	3
10	Low	Rumex nepalensis	Hale	JR1C21	Polygonaceae	2	10.05
10	Low	Persicaria nepalensis (Meisn.) H. Gross	Ranaulo	JR1C13	Polygonaceae	1	7
10	Low	Anemonastrum obtusilobum (D. Don) Mosyakin		JR3C11,16	Ranunculaceae	2	5.05
10	Low	Bistorta macrophylla (D.Don) Soják	Myakuro	JR1C14	Polygonaceae	1	16.6667
10	Low	Poa annua L.		JR3C3	Poaceae	2	8.6
10	Low	Carex nubigena D.Don		JR3C8,JR3C9	Cyperaceae	4	7.9
10	Low	Ranunculus brotherusii Freyn			Ranunculaceae	2	2.85714
11	Low	Polygonum molle	Chaule	JR1C48	Polygonaceae	5	60.6
11	Low	Bistorta macrophylla (D.Don) Soják	Myakuro	JR1C14	Polygonaceae	3	21.1875
11	Low	Rumex nepalensis	Hale	JR1C21	Polygonaceae	2	16.6667
11	Low	Epilobium brevifolium D.Don		JR1C11	Onagraceae	1	18
11	Low	Koenigia mollis (D.Don) T.M.Schust. & Reveal			Polygonaceae	1	14.5
11	Low	Persicaria nepalensis (Meisn.) H. Gross	Ranaulo	JR1C13	Polygonaceae	1	24
11	Low	Ranunculus diffusus DC.			Ranunculaceae	3	10.05
11	Low	Carex nubigena D.Don		JR3C8,JR3C9	Cyperaceae	1	13
11	Low	Poa rajbhandarii Noltie		JR3C15,JR3C18	Poaceae	1	40
11	Low	Poa annua L.		JR3C3	Poaceae	1	14.5
11	Low	Ranunculus brotherusii Freyn			Ranunculaceae	1	5
11	Low	Unidentified sp2	Lamiaceae dallo			1	30
12	Low	Polygonum molle	Chaule	JR1C48	Polygonaceae	5	46.1
12	Low	Carex nubigena D.Don		JR3C8,JR3C9	Cyperaceae	2	9.42857
12	Low	Poa rajbhandarii Noltie		JR3C15,JR3C18	Poaceae	1	25.6667
12	Low	Poa annua L.		JR3C3	Poaceae	1	11
12	Low	Epilobium brevifolium D.Don		JR1C11	Onagraceae	1	6.66667
12	Low	Unidentified sp2	Lamiaceae dallo			2	8.14286
12	Low	Potentilla griffithii Hook.f.	Bhuikafal	JR1C1	Rosaceae	1	14
12	Low	Anemonastrum obtusilobum (D. Don) Mosyakin		JR3C11,16	Ranunculaceae	3	7.2
12	Low	Viola biflora L.		JR3C2	Violaceae	1	9.66667
12	Low	Persicaria nepalensis (Meisn.) H. Gross	Ranaulo	JR1C13	Polygonaceae	1	13
12	Low	Koenigia mollis (D.Don) T.M.Schust. & Reveal			Polygonaceae	1	13.5
1	No	Polygonum molle	Chaule	JR1C48	Polygonaceae	4	43.8
1	No	Potentilla griffithii Hook.f.	Bhuikafal	JR1C1	Rosaceae	3	8.05
1	No	Unidentified sp2	Lamiaceae dallo			1	10.875
1	No	Dubyaea hispida DC.	Yellow meconopsis	JR1C44	Asteraceae	2	8.22
1	No	Geranium wallichianum D.Don ex Sweet		JR1C23	Geraniaceae	1	7.83333
1	No	Persicaria nepalensis (Meisn.) H. Gross	Ranaulo	JR1C13	Polygonaceae	1	40
1	No	Astragalus sp.				3	12.05
1	No	Stellaria sp.	Caryophyllaceae 2	JR3C6		2	14.1
1	No	Carex nubigena D.Don		JR3C8,JR3C9	Cyperaceae	2	19.9167
1	No	Poa annua L.		JR3C3	Poaceae	1	6
1	No	Epilobium brevifolium D.Don		JR1C11	Onagraceae	1	13
1	No	Nepeta laevigata (D.Don) Hand.-Mazz.		JR3C20	Lamiaceae	1	18.1667
1	No	Hemiphragma heterophyllum Wall.		JR3C21	Plantaginaceae	1	16.15
1	No	Bistorta amplexicaulis (D.Don) Greene			Polygonaceae	1	8.33333
1	No	Ranunculus diffusus DC.			Ranunculaceae	1	5
2	No	Polygonum molle	Chaule	JR1C48	Polygonaceae	4	45.1
2	No	Potentilla griffithii Hook.f.	Bhuikafal	JR1C1	Rosaceae	3	5.05
2	No	Arisaema utile Hoo.f. ex Engl.		JR2C 104	Araceae	1	24
2	No	Nepeta laevigata (D.Don) Hand.-Mazz.		JR3C20	Lamiaceae	1	19.4
2	No	Eriocapitella rivularis (Buch.-Ham. ex DC.) Christenh. & Byng	Kangrato	JR3C19	Ranunculaceae	1	8.6
2	No	Anemonastrum obtusilobum (D. Don) Mosyakin		JR3C11,16	Ranunculaceae	1	7
2	No	Stellaria sp.	Caryophyllaceae 2	JR3C6		2	9.38889
2	No	Fragaria nubicola (Lindl. ex Hook.f.) Lacaita		JR2C92	Rosaceae	1	8
2	No	Unidentified sp2	Lamiaceae dallo			1	8
2	No	Oreoseris nivea DC.	Jhulo	JR1C26	Asteraceae	1	15
2	No	Bistorta macrophylla (D.Don) Soják	Myakuro	JR1C14	Polygonaceae	1	17.25
2	No	Dubyaea hispida DC.	Yellow meconopsis	JR1C44	Asteraceae	1	7.91667
2	No	Sibbaldia cuneata Edgew.	Potentilla cuneata	JR1C17	Rosaceae	2	7.25
2	No	Potentilla lineata Trevir.	Bajradanti	JR1C22	Rosaceae	1	8.25
2	No	Viola biflora L.		JR3C2	Violaceae	1	8
2	No	Astragalus sp.			Fabaceae	2	10.5714
2	No	Carex sp.1	Lambri buki	R2C67		3	9.65
2	No	Bupleurum longicaule Wall. ex DC.		JR1C15	Apiaceae	1	34
2	No	Myriactis nepalensis Lees.		R3C23	Asteraceae	1	29
2	No	Hypericum elodeoides Choisy		R3C24	Hypericaceae	1	7.4
2	No	Saxifraga parnassifolia D.Don		JR1C4	Saxifragaceae	1	3.75
2	No	Agrostis pilosula Trin.		R3C25,28	Poaceae	1	24.3333
3	No	Polygonum molle	Chaule	JR1C48	Polygonaceae	3	49.6
3	No	Melanoseris lessertiana (DC.) Decne		JR2C77	Asteraceae	1	6
3	No	Eriocapitella rivularis (Buch.-Ham. ex DC.) Christenh. & Byng	Kangrato	JR3C19	Ranunculaceae	1	16
3	No	Dubyaea hispida DC.	Yellow meconopsis	JR1C44	Asteraceae	3	7.5
3	No	Anemonastrum obtusilobum (D. Don) Mosyakin		JR3C11,16	Ranunculaceae	1	7.25
3	No	Potentilla griffithii Hook.f.	Bhuikafal	JR1C1	Rosaceae	2	8.66667
3	No	Unidentified sp2	Lamiaceae dallo			1	7.85
3	No	Oreoseris nivea DC.	Jhulo	JR1C26	Asteraceae	3	12.45
3	No	Nepeta laevigata (D.Don) Hand.-Mazz.		JR3C20	Lamiaceae	1	9
3	No	Taraxacum parvulum DC.		JR3C17	Asteraceae	1	8.5
3	No	Saussurea eriostemon Wall. ex C. B. Clarke			Asteraceae	1	16.75
3	No	Carex nubigena D.Don		JR3C8,JR3C9	Cyperaceae	3	12.55
3	No	Euphorbis wallichii Hook.f.		R3C	Euphorbiaceae	1	40
3	No	Carex sp.1	Lambri buki	R2C67	Cyperaceae	1	7.85714
3	No	Stellaria sp.	Caryophyllaceae 2			2	13.5714
3	No	Agrostis pilosula Trin.		R3C25,28	Poaceae	1	15.3333
3	No	Hypericum elodeoides Choisy		R3C24	Hypericaceae	2	8.4375
3	No	Astragalus sp.			Fabaceae	1	9.1
3	No	Sibbaldia cuneata Edgew.	Potentilla cuneata	JR1C17	Rosaceae	1	8.75
3	No	Halenia elliptica D.Don			Gentianaceae	1	18.5
3	No	Eriocapitella rivularis (Buch.-Ham. ex DC.) Christenh. & Byng	Kangrato	JR3C19	Ranunculaceae	1	26
3	No	Epilobium brevifolium D.Don		JR1C11	Onagraceae	1	13
4	No	Polygonum molle	Chaule	JR1C48	Polygonaceae	3	45.4
4	No	Potentilla griffithii Hook.f.	Bhuikafal	JR1C1	Rosaceae	2	4.5
4	No	Astragalus sp.			Fabaceae	2	8.45
4	No	Unidentified sp2	Lamiaceae dallo			1	6.75
4	No	Anemonastrum obtusilobum (D. Don) Mosyakin		JR3C11,16	Ranunculaceae	2	5.4
4	No	Epilobium brevifolium D.Don		JR1C11	Onagraceae	1	3.5
4	No	Saussurea hieracioides Hook.f.		JR2C64	Asteraceae	2	5.38
4	No	Nepeta laevigata (D.Don) Hand.-Mazz.		JR3C20	Lamiaceae	1	14.6
4	No	Hypodematium crenatum (Forssk.) Kuhn		R3	Hypodematiaceae	1	16.5
4	No	Persicaria nepalensis (Meisn.) H. Gross	Ranaulo	JR1C13	Polygonaceae	1	43
4	No	Potentilla lineata Trevir.	Bajradanti	JR1C22	Rosaceae	1	6.25
4	No	Hypericum elodeoides Choisy		R3C24	Hypericaceae	1	12.5
4	No	Hemiphragma heterophyllum Wall.		R3C21		1	21.375
4	No	Carex sp.1	Lambri buki	R2C67	Cyperaceae	2	18.1
4	No	Dubyaea hispida DC.	Yellow meconopsis	JR1C44	Asteraceae	1	11.36
4	No	Taraxacum parvulum DC.		JR3C17	Asteraceae	1	4.58
4	No	Bistorta amplexicaulis (D.Don) Greene		JR1C59	Polygonaceae	1	5.5
4	No	Anemonastrum obtusilobum (D. Don) Mosyakin		JR3C11,16	Ranunculaceae	2	12.1857
4	No	Plantago depressa Willd.		JR3C12	Plantaginaceae	1	4.33333
4	No	Agrostis pilosula Trin.		JR3C25,28	Poaceae	2	21.3333
4	No	Poa rajbhandarii Noltie		JR3C15	Poaceae	1	27.25
5	No	Polygonum molle	Chaule	JR1C48	Polygonaceae	6	46.4
5	No	Saussurea hieracioides Hook.f.		JR2C64	Asteraceae	4	9.55
5	No	Nepeta laevigata (D.Don) Hand.-Mazz.		JR3C20	Lamiaceae	1	21.125
5	No	Epilobium brevifolium D.Don		JR1C11	Onagraceae	1	25
5	No	Oreoseris nivea DC.	Jhulo	JR1C26	Asteraceae	2	17.5
5	No	Dubyaea hispida DC.	Yellow meconopsis	JR1C44	Asteraceae	2	11.6
5	No	Anemonastrum obtusilobum (D. Don) Mosyakin		JR3C11,16	Ranunculaceae	1	9.33333
5	No	Viola biflora L.		JR3C2	Violaceae	1	7
5	No	Hemiphragma heterophyllum Wall.		R3C21	Plantaginaceae	3	20.75
5	No	Potentilla griffithii Hook.f.	Bhuikafal	JR1C1	Rosaceae	3	6.75
5	No	Carex sp.1	Lambri buki	R2C67	Cyperaceae	3	15.25
5	No	Carex nubigena D.Don		JR3C8,JR3C9	Cyperaceae	1	10.3
5	No	Bistorta amplexicaulis (D.Don) Greene		JR1C59	Polygonaceae	2	14.85
5	No	Potentilla lineata Trevir.	Bajradanti	JR1C22	Rosaceae	1	10.6
5	No	Hypericum elodeoides Choisy		R3C24	Hypericaceae	1	16
5	No	Bupleurum longicaule Wall. ex DC.		JR1C15	Apiaceae	1	9.33333
5	No	Ranunculus diffusus DC.			Ranunculaceae	3	4.33333
5	No	Geranium wallichianum D.Don ex Sweet		JR1C23	Geraniaceae	1	6.5
5	No	Unidentified sp2	Lamiaceae dallo			1	12
5	No	Morina nepalensis D.Don		JR1C27	Caprifoliaceae	1	9
5	No	Ranunculus brotherusii Freyn			Ranunculaceae	1	1.86667
5	No	Poa rajbhandarii Noltie		JR3C15	Poaceae	1	16.75
6	No	Polygonum molle	Chaule	JR1C48	Polygonaceae	2	33.9
6	No	Potentilla lineata Trevir.	Bajradanti	JR1C22	Rosaceae	2	10.5714
6	No	Potentilla griffithii Hook.f.	Bhuikafal	JR1C1	Rosaceae	3	6.7
6	No	Hemiphragma heterophyllum Wall.		R3C21	Plantaginaceae	2	15.55
6	No	Hypericum elodeoides Choisy		R3C24	Hypericaceae	1	8.14286
6	No	Sibbaldia cuneata Edgew.	Potentilla cuneata	JR1C17	Rosaceae	1	5.5
6	No	Oreoseris nivea DC.	Jhulo	JR1C26	Asteraceae	2	13.45
6	No	Nepeta laevigata (D.Don) Hand.-Mazz.		JR3C20	Lamiaceae	1	7
6	No	Euphorbis wallichii Hook.f.		JR3C	Euphorbiaceae	1	40
6	No	Myriactis nepalensis Lees.		JR3C23	Asteraceae	1	23.5
6	No	Agrostis pilosula Trin.		JR3C28	Poaceae	1	33.5
6	No	Poa annua L.		JR3C3	Poaceae	1	14
6	No	Carex nubigena D.Don		JR3C8,JR3C9	Cyperaceae	3	15.4
6	No	Carex sp.1	Lambri buki	R2C67	Cyperaceae	2	12.7857
6	No	Jacobea raphanifolia (Wall. ex Dc.) B. Nord.	Bijuli ful	JR1C50	Asteraceae	1	10.5
6	No	Bistorta amplexicaulis (D.Don) Greene		JR1C59	Polygonaceae	1	5.25
6	No	Dubyaea hispida DC.	Yellow meconopsis	JR1C44	Asteraceae	3	5.7
6	No	Pedicularis gracilis Wall. ex Benth.	Nilo pedicularis	JR1C7	Orobanchaceae	1	8
6	No	Unidentified sp2	Lamiaceae dallo			1	6.5
6	No	Fragaria nubicola (Lindl. ex Hook.f.) Lacaita		JR2C92	Rosaceae	1	7.5
6	No	Bupleurum longicaule Wall. ex DC.		JR1C15	Apiaceae	1	7
6	No	Epilobium brevifolium D.Don		JR1C11	Onagraceae	1	1.9
6	No	Ranunculus diffusus DC.			Ranunculaceae	3	4.1
7	No	Polygonum molle	Chaule	JR1C48	Polygonaceae	6	52.55
7	No	Potentilla griffithii Hook.f.	Bhuikafal	JR1C1	Rosaceae	3	10.1
7	No	Unidentified sp2	Lamiaceae dallo			3	9
7	No	Dubyaea hispida DC.	Yellow meconopsis	JR1C44	Asteraceae	2	13.9167
7	No	Ranunculus diffusus DC.			Ranunculaceae	1	5.5
7	No	Hypericum elodeoides Choisy		R3C24	Hypericaceae	1	18.75
7	No	Rumex nepalensis	Hale	JR1C21	Polygonaceae	1	18.5
7	No	Nepeta laevigata (D.Don) Hand.-Mazz.		JR3C20	Lamiaceae	1	19
7	No	Carex nubigena D.Don		JR3C8,JR3C9	Cyperaceae	1	22.0714
7	No	Carex sp.1	Lambri buki	R2C67	Cyperaceae	1	22.3333
7	No	Astragalus sp.			Fabaceae	1	18
7	No	Poa rajbhandarii Noltie		JR3C15	Poaceae	1	24.3333
7	No	Hemiphragma heterophyllum Wall.		R3C21	Plantaginaceae	1	22
7	No	Poa annua L.		JR3C3	Poaceae	1	25
7	No	Oreoseris nivea DC.	Jhulo	JR1C26	Asteraceae	1	26
7	No	Bupleurum longicaule Wall. ex DC.		JR1C15	Apiaceae	1	12.5
8	No	Morina nepalensis D.Don		JR1C27	Caprifoliaceae	6	47.2
8	No	Arisaema utile Hoo.f. ex Engl.		JR2C 104	Araceae	1	23.5
8	No	Cortia depressa (D.Don) C.Norman		J2C69	Apiaceae	1	23
8	No	Geranium donianum Sweet			Geraniaceae	1	22.1667
8	No	Geranium wallichianum D.Don ex Sweet		JR1C23	Geraniaceae	1	15.5714
8	No	Unidentified sp2	Lamiaceae dallo			1	11.5
8	No	Fragaria nubicola (Lindl. ex Hook.f.) Lacaita		JR2C92	Rosaceae	1	17.875
8	No	Potentilla lineata Trevir.	Bajradanti	JR1C22	Rosaceae	1	13
8	No	Potentilla griffithii Hook.f.	Bhuikafal	JR1C1	Rosaceae	2	9.1875
8	No	Dubyaea hispida DC.	Yellow meconopsis	JR1C44	Asteraceae	2	10.4286
8	No	Rumex nepalensis	Hale	JR1C21	Polygonaceae	2	17
8	No	Hypericum elodeoides Choisy		R3C24	Hypericaceae	1	21
8	No	Astragalus sp.			Fabaceae	1	21.3333
8	No	Stellaria sp.	Caryophyllaceae 2			2	8.91667
8	No	Carex nubigena D.Don		JR3C8,JR3C9	Cyperaceae	1	11
8	No	Poa rajbhandarii Noltie		JR3C15	Poaceae	1	25
8	No	Epilobium brevifolium D.Don		JR1C11	Onagraceae	1	22
8	No	Nepeta laevigata (D.Don) Hand.-Mazz.		JR3C20	Lamiaceae	1	41
8	No	Clinopodium umbrosum (M.Bieb.) K.Koch		JR3C30	Lamiaceae	1	27.5
9	No	Polygonum molle	Chaule	JR1C48	Polygonaceae	5	58.5
9	No	Potentilla lineata Trevir.	Bajradanti	JR1C22	Rosaceae	1	23
9	No	Fragaria nubicola (Lindl. ex Hook.f.) Lacaita		JR2C92	Rosaceae	1	13.5
9	No	Astragalus sp.			Fabaceae	1	23.5
9	No	Jacobea raphanifolia (Wall. ex Dc.) B. Nord.	Bijuli ful	JR1C50	Asteraceae	1	14.5
9	No	Oreoseris nivea DC.	Jhulo	JR1C26	Asteraceae	1	10.375
9	No	Myriactis nepalensis Lees.		JR3C23	Asteraceae	1	11.5
9	No	Geranium wallichianum D.Don ex Sweet		JR1C23	Geraniaceae	1	23.25
9	No	Epilobium brevifolium D.Don		JR1C11	Onagraceae	1	30
9	No	Ranunculus diffusus DC.			Ranunculaceae	1	14.3333
9	No	Rumex nepalensis	Hale	JR1C21	Polygonaceae	1	10
9	No	Potentilla griffithii Hook.f.	Bhuikafal	JR1C1	Rosaceae	3	10.4
9	No	Carex sp.1	Lambri buki	R2C67	Cyperaceae	1	10.3333
9	No	Carex nubigena D.Don		JR3C8,JR3C9	Cyperaceae	1	9.25
9	No	Poa annua L.		JR3C3	Poaceae	1	7
9	No	Poa rajbhandarii Noltie		JR3C15	Poaceae	1	32.5
9	No	Stellaria sp.	Caryophyllaceae 2			1	13.3333
9	No	Hypericum elodeoides Choisy			Hypericaceae	1	16
9	No	Corydalis calycina Liden		R3C32	Papaveraceae	1	46
10	No	Polygonum molle	Chaule	JR1C48	Polygonaceae	2	38.7
10	No	Dubyaea hispida DC.	Yellow meconopsis	JR1C44	Asteraceae	1	10.25
10	No	Potentilla lineata Trevir.	Bajradanti	JR1C22	Rosaceae	1	9
10	No	Potentilla griffithii Hook.f.	Bhuikafal	JR1C1	Rosaceae	2	6.28571
10	No	Ranunculus diffusus DC.			Ranunculaceae	2	3.275
10	No	Anemonastrum obtusilobum (D. Don) Mosyakin		JR3C11,16	Ranunculaceae	1	4.25
10	No	Fragaria nubicola (Lindl. ex Hook.f.) Lacaita		JR2C92	Rosaceae	1	5.9
10	No	Melanoseris brunoniana (Wall. ex DC.) N. Kilian & Ze H. Wang			Asteraceae	3	6.5125
10	No	Bistorta amplexicaulis (D.Don) Greene		JR1C59	Polygonaceae	1	9.375
10	No	Jacobea raphanifolia (Wall. ex Dc.) B. Nord.	Bijuli ful	JR1C50	Asteraceae	1	11
10	No	Epilobium brevifolium D.Don		JR1C11	Onagraceae	1	5.5
10	No	Carex nubigena D.Don		JR3C8,JR3C9	Cyperaceae	2	14.8
10	No	Carex sp.1	Lambri buki	R2C67	Cyperaceae	2	10
10	No	Carex nubigena D.Don		JR3C8,JR3C9	Cyperaceae	1	13.5
10	No	Hemiphragma heterophyllum Wall.		R3C21	Plantaginaceae	1	8.75
10	No	Oreoseris nivea DC.	Jhulo	JR1C26	Asteraceae	1	7.8
10	No	Sibbaldia cuneata Edgew.	Potentilla cuneata	JR1C17	Rosaceae	1	4
10	No	Hypericum elodeoides Choisy		R3C24	Hypericaceae	1	5
11	No	Polygonum molle	Chaule	JR1C48	Polygonaceae	2	42.7
11	No	Potentilla griffithii Hook.f.	Bhuikafal	JR1C1	Rosaceae	2	4.35
11	No	Arisaema utile Hoo.f. ex Engl.		JR2C 104	Araceae	1	6.8
11	No	Carex sp.1	Lambri buki	R2C67	Cyperaceae	2	8.16667
11	No	Carex nubigena D.Don		JR3C8,JR3C9	Cyperaceae	2	9.14
11	No	Hemiphragma heterophyllum Wall.		R3C21	Plantaginaceae	1	9
11	No	Oreoseris nivea DC.	Jhulo	JR1C26	Asteraceae	2	5.05
11	No	Melanoseris brunoniana (Wall. ex DC.) N. Kilian & Ze H. Wang		R3C33	Asteraceae	2	6.6
11	No	Astragalus sp.			Fabaceae	2	8.5
11	No	Potentilla lineata Trevir.	Bajradanti	JR1C22	Rosaceae	1	21
11	No	Dubyaea hispida DC.	Yellow meconopsis	JR1C44	Asteraceae	2	7.6
11	No	Rumex nepalensis	Hale	JR1C21	Polygonaceae	1	7.5
11	No	Anemonastrum obtusilobum (D. Don) Mosyakin		JR3C11,16	Ranunculaceae	1	3.875
11	No	Ranunculus diffusus DC.			Ranunculaceae	1	2
11	No	Agrostis pilosula Trin.		JR3C28	Poaceae	1	12
11	No	Poa rajbhandarii Noltie		JR3C15	Poaceae	1	16
11	No	Bupleurum longicaule Wall. ex DC.		JR1C15	Apiaceae	1	11
11	No	Poa annua L.		JR3C3	Poaceae	1	15
11	No	Ranunculus brotherusii Freyn			Ranunculaceae	1	3.75
12	No	Polygonum molle	Chaule	JR1C48	Polygonaceae	2	41.9
12	No	Arisaema utile Hoo.f. ex Engl.		JR2C 104	Araceae	1	6.7
12	No	Potentilla griffithii Hook.f.	Bhuikafal	JR1C1	Rosaceae	3	4.2
12	No	Astragalus sp.			Fabaceae	2	7.67
12	No	Geranium wallichianum D.Don ex Sweet		JR1C23	Geraniaceae	1	8.625
12	No	Eriocapitella rivularis (Buch.-Ham. ex DC.) Christenh. & Byng	Kangrato	JR3C19	Ranunculaceae	1	16.25
12	No	Taraxacum parvulum DC.		JR3C17	Asteraceae	1	5
12	No	Dubyaea hispida DC.	Yellow meconopsis	JR1C44	Asteraceae	1	8
12	No	Potentilla lineata Trevir.	Bajradanti	JR1C22	Rosaceae	1	8.66667
12	No	Bistorta amplexicaulis (D.Don) Greene		JR1C59	Polygonaceae	1	5.6
12	No	Melanoseris brunoniana (Wall. ex DC.) N. Kilian & Ze H. Wang		R3C33	Asteraceae	2	5.92857
12	No	Persicaria nepalensis (Meisn.) H. Gross	Ranaulo	JR1C13	Polygonaceae	1	7.5
12	No	Hemiphragma heterophyllum Wall.		JR3C21	Plantaginaceae	2	14.3
12	No	Carex sp.1	Lambri buki	R2C67	Cyperaceae	2	18.375
12	No	Carex nubigena D.Don		JR3C8,JR3C9	Cyperaceae	1	12.5
12	No	Cortia depressa (D.Don) C.Norman	Samphu jasto	JR3C5	Apiaceae	1	4
12	No	Oreoseris nivea DC.	Jhulo	JR1C26	Asteraceae	1	7
12	No	Jacobea raphanifolia (Wall. ex Dc.) B. Nord.	Bijuli ful	JR1C50	Asteraceae	1	8
12	No	Rumex nepalensis	Hale	JR1C21	Polygonaceae	1	6.25
12	No	Euphorbis wallichii Hook.f.		JR3C	Euphorbiaceae	1	37
12	No	Bupleurum longicaule Wall. ex DC.		JR1C15	Apiaceae	1	6.5
12	No	Agrostis pilosula Trin.		JR3C28	Poaceae	1	24
12	No	Anemonastrum obtusilobum (D. Don) Mosyakin		JR3C11,16	Ranunculaceae	1	4
12	No	Unidentified sp2	Lamiaceae dallo			1	5.25

## Sheet: Soil_Sp_diversity_biomass
Plot ID	Pastures	Grazing gradient	Biomass	Richness	PH	EC	OC	K	N	P	Elevation (m)
D_LG_1	Dargari	Low_intensity	95.909	15	4.1	46	16.74	55	0.55	0.07	4121
D_LG_2	Dargari	Low_intensity	287.665	14	4.1	46	16.74	55	0.55	0.07	4121
D_LG_3	Dargari	Low_intensity	229.813	12	4.1	46	16.74	55	0.55	0.07	4125
D_LG_4	Dargari	Low_intensity	158.006	10	4.1	46	16.74	55	0.55	0.07	4134
D_LG_5	Dargari	Low_intensity	95.909	11	4.1	46	16.74	55	0.55	0.07	4136
D_LG_6	Dargari	Low_intensity	287.665	10	4.1	46	16.74	55	0.55	0.07	4130
D_LG_7	Dargari	Low_intensity	229.813	16	4.1	46	16.74	55	0.55	0.07	4132
D_LG_8	Dargari	Low_intensity	158.006	15	4.1	46	16.74	55	0.55	0.07	4132
D_LG_9	Dargari	Low_intensity	95.909	13	4.1	46	16.74	55	0.55	0.07	4131
D_LG_10	Dargari	Low_intensity	287.665	14	4.1	46	16.74	55	0.55	0.07	4128
D_LG_11	Dargari	Low_intensity	229.813	15	4.1	46	16.74	55	0.55	0.07	4128
D_LG_12	Dargari	Low_intensity	158.006	12	4.1	46	16.74	55	0.55	0.07	4130
D_MG_1	Dargari	Moderate_intensity	118.866	18	4	135	17.44	59	0.6	4.62	4171
D_MG_2	Dargari	Moderate_intensity	122.496	15	4	135	17.44	59	0.6	4.62	4141
D_MG_3	Dargari	Moderate_intensity	120.608	17	4	135	17.44	59	0.6	4.62	4136
D_MG_4	Dargari	Moderate_intensity	238.807	12	4	135	17.44	59	0.6	4.62	3951
D_MG_5	Dargari	Moderate_intensity	118.866	13	4	135	17.44	59	0.6	4.62	4145
D_MG_6	Dargari	Moderate_intensity	122.496	13	4	135	17.44	59	0.6	4.62	4146
D_MG_7	Dargari	Moderate_intensity	120.608	13	4	135	17.44	59	0.6	4.62	4137
D_MG_8	Dargari	Moderate_intensity	238.807	14	4	135	17.44	59	0.6	4.62	4138
D_MG_9	Dargari	Moderate_intensity	118.866	11	4	135	17.44	59	0.6	4.62	4139
D_MG_10	Dargari	Moderate_intensity	122.496	14	4	135	17.44	59	0.6	4.62	4140
D_MG_11	Dargari	Moderate_intensity	120.608	11	4	135	17.44	59	0.6	4.62	4145
D_MG_12	Dargari	Moderate_intensity	238.807	9	4	135	17.44	59	0.6	4.62	4145
D_NG_1	Dargari	No_grazing	165.051	9	5	104	25.56	76	1.99	18.93	3877
D_NG_2	Dargari	No_grazing	161.25	16	5	104	25.56	76	1.99	18.93	4047
D_NG_3	Dargari	No_grazing	172.599	14	5	104	25.56	76	1.99	18.93	3855
D_NG_4	Dargari	No_grazing	173.821	10	5	104	25.56	76	1.99	18.93	3857
D_NG_5	Dargari	No_grazing	165.051	9	5	104	25.56	76	1.99	18.93	3857
D_NG_6	Dargari	No_grazing	161.25	12	5	104	25.56	76	1.99	18.93	3858
D_NG_7	Dargari	No_grazing	172.599	12	5	104	25.56	76	1.99	18.93	3853
D_NG_8	Dargari	No_grazing	173.821	10	5	104	25.56	76	1.99	18.93	3856
D_NG_9	Dargari	No_grazing	165.051	11	5	104	25.56	76	1.99	18.93	3858
D_NG_10	Dargari	No_grazing	161.25	12	5	104	25.56	76	1.99	18.93	3860
D_NG_11	Dargari	No_grazing	172.599	12	5	104	25.56	76	1.99	18.93	3847
D_NG_12	Dargari	No_grazing	173.821	11	5	104	25.56	76	1.99	18.93	3847
D_HG_1	Dargari	High_intensity	165.641	12	4.5	97	8.91	66.5	1.71	18.93	3877
D_HG_2	Dargari	High_intensity	220.198	8	4.5	97	8.91	66.5	1.71	18.93	3875
D_HG_3	Dargari	High_intensity	80.182	6	4.5	97	8.91	66.5	1.71	18.93	3855
D_HG_4	Dargari	High_intensity	126.308	5	4.5	97	8.91	66.5	1.71	18.93	3853
D_HG_5	Dargari	High_intensity	165.641	7	4.5	97	8.91	66.5	1.71	18.93	3855
D_HG_6	Dargari	High_intensity	220.198	5	4.5	97	8.91	66.5	1.71	18.93	3856
D_HG_7	Dargari	High_intensity	80.182	5	4.5	97	8.91	66.5	1.71	18.93	3857
D_HG_8	Dargari	High_intensity	126.308	8	4.5	97	8.91	66.5	1.71	18.93	3858
D_HG_9	Dargari	High_intensity	165.641	7	4.5	97	8.91	66.5	1.71	18.93	3858
D_HG_10	Dargari	High_intensity	220.198	7	4.5	97	8.91	66.5	1.71	18.93	3859
D_HG_11	Dargari	High_intensity	80.182	5	4.5	97	8.91	66.5	1.71	18.93	3859
D_HG_12	Dargari	High_intensity	126.308	9	4.5	97	8.91	66.5	1.71	18.93	3862
K_LG_1	Khali	Low_intensity	205.008	10	5.7	390	19.33	38	1.71	58.24	3520
K_LG_2	Khali	Low_intensity	243.036	9	5.7	390	19.33	38	1.71	58.24	3522
K_LG_3	Khali	Low_intensity	308.451	9	5.7	390	19.33	38	1.71	58.24	3522
K_LG_4	Khali	Low_intensity	199.742	8	5.7	390	19.33	38	1.71	58.24	3519
K_LG_5	Khali	Low_intensity	205.008	11	5.7	390	19.33	38	1.71	58.24	3520
K_LG_6	Khali	Low_intensity	243.036	13	5.7	390	19.33	38	1.71	58.24	3522
K_LG_7	Khali	Low_intensity	308.451	9	5.7	390	19.33	38	1.71	58.24	3519
K_LG_8	Khali	Low_intensity	199.742	10	5.7	390	19.33	38	1.71	58.24	3525
K_LG_9	Khali	Low_intensity	205.008	10	5.7	390	19.33	38	1.71	58.24	3522
K_LG_10	Khali	Low_intensity	243.036	6	5.7	390	19.33	38	1.71	58.24	3523
K_LG_11	Khali	Low_intensity	308.451	12	5.7	390	19.33	38	1.71	58.24	3522
K_LG_12	Khali	Low_intensity	199.742	12	5.7	390	19.33	38	1.71	58.24	3521
K_MG_1	Khali	Moderate_intensity	178.549	12	5.1	524	17.71	72	1.99	10.85	3524
K_MG_2	Khali	Moderate_intensity	121.401	13	5.1	524	17.71	72	1.99	10.85	3524
K_MG_3	Khali	Moderate_intensity	188.743	17	5.1	524	17.71	72	1.99	10.85	3525
K_MG_4	Khali	Moderate_intensity	189.635	9	5.1	524	17.71	72	1.99	10.85	3525
K_MG_5	Khali	Moderate_intensity	178.549	8	5.1	524	17.71	72	1.99	10.85	3525
K_MG_6	Khali	Moderate_intensity	121.401	11	5.1	524	17.71	72	1.99	10.85	3522
K_MG_7	Khali	Moderate_intensity	188.743	14	5.1	524	17.71	72	1.99	10.85	3519
K_MG_8	Khali	Moderate_intensity	189.635	14	5.1	524	17.71	72	1.99	10.85	3519
K_MG_9	Khali	Moderate_intensity	178.549	14	5.1	524	17.71	72	1.99	10.85	3520
K_MG_10	Khali	Moderate_intensity	121.401	12	5.1	524	17.71	72	1.99	10.85	3520
K_MG_11	Khali	Moderate_intensity	188.743	12	5.1	524	17.71	72	1.99	10.85	3520
K_MG_12	Khali	Moderate_intensity	189.635	7	5.1	524	17.71	72	1.99	10.85	3520
K_NG_1	Khali	No_grazing	111.768	15	4.3	39	27.27	5	0.7	0.07	3530
K_NG_2	Khali	No_grazing	307.067	22	4.3	39	27.27	5	0.7	0.07	3531
K_NG_3	Khali	No_grazing	306.284	21	4.3	39	27.27	5	0.7	0.07	3530
K_NG_4	Khali	No_grazing	148.193	22	4.3	39	27.27	5	0.7	0.07	3532
K_NG_5	Khali	No_grazing	111.768	22	4.3	39	27.27	5	0.7	0.07	3531
K_NG_6	Khali	No_grazing	307.067	23	4.3	39	27.27	5	0.7	0.07	3532
K_NG_7	Khali	No_grazing	306.284	16	4.3	39	27.27	5	0.7	0.07	3533
K_NG_8	Khali	No_grazing	148.193	20	4.3	39	27.27	5	0.7	0.07	3526
K_NG_9	Khali	No_grazing	111.768	18	4.3	39	27.27	5	0.7	0.07	3529
K_NG_10	Khali	No_grazing	307.067	16	4.3	39	27.27	5	0.7	0.07	3529
K_NG_11	Khali	No_grazing	306.284	19	4.3	39	27.27	5	0.7	0.07	3530
K_NG_12	Khali	No_grazing	148.193	25	4.3	39	27.27	5	0.7	0.07	3529
K_HG_1	Khali	High_intensity	74.368	5	5.3	38	24.8	33	0.97	34.2	3598
K_HG_2	Khali	High_intensity	56.137	6	5.3	38	24.8	33	0.97	34.2	3599
K_HG_3	Khali	High_intensity	80.024	3	5.3	38	24.8	33	0.97	34.2	3598
K_HG_4	Khali	High_intensity	59.56	5	5.3	38	24.8	33	0.97	34.2	3899
K_HG_5	Khali	High_intensity	74.368	3	5.3	38	24.8	33	0.97	34.2	3599
K_HG_6	Khali	High_intensity	56.137	9	5.3	38	24.8	33	0.97	34.2	4001
K_HG_7	Khali	High_intensity	80.024	3	5.3	38	24.8	33	0.97	34.2	4001
K_HG_8	Khali	High_intensity	59.56	2	5.3	38	24.8	33	0.97	34.2	3599
K_HG_9	Khali	High_intensity	74.368	6	5.3	38	24.8	33	0.97	34.2	3596
K_HG_10	Khali	High_intensity	56.137	5	5.3	38	24.8	33	0.97	34.2	3596
K_HG_11	Khali	High_intensity	80.024	6	5.3	38	24.8	33	0.97	34.2	3597
K_HG_12	Khali	High_intensity	59.56	8	5.3	38	24.8	33	0.97	34.2	3596
Kh_LG_1	Khiriya	Low_intensity	75.855	15	4.4	43	7.88	52.5	1.16	0.07	3837
Kh_LG_2	Khiriya	Low_intensity	119.82	18	4.4	43	7.88	52.5	1.16	0.07	3835
Kh_LG_3	Khiriya	Low_intensity	106.451	11	4.4	43	7.88	52.5	1.16	0.07	3835
Kh_LG_4	Khiriya	Low_intensity	90.368	16	4.4	43	7.88	52.5	1.16	0.07	3834
Kh_LG_5	Khiriya	Low_intensity	75.855	13	4.4	43	7.88	52.5	1.16	0.07	3835
Kh_LG_6	Khiriya	Low_intensity	119.82	12	4.4	43	7.88	52.5	1.16	0.07	3836
Kh_LG_7	Khiriya	Low_intensity	106.451	10	4.4	43	7.88	52.5	1.16	0.07	3837
Kh_LG_8	Khiriya	Low_intensity	90.368	10	4.4	43	7.88	52.5	1.16	0.07	3838
Kh_LG_9	Khiriya	Low_intensity	75.855	12	4.4	43	7.88	52.5	1.16	0.07	3839
Kh_LG_10	Khiriya	Low_intensity	119.82	11	4.4	43	7.88	52.5	1.16	0.07	3840
Kh_LG_11	Khiriya	Low_intensity	106.451	10	4.4	43	7.88	52.5	1.16	0.07	3841
Kh_LG_12	Khiriya	Low_intensity	90.368	9	4.4	43	7.88	52.5	1.16	0.07	3840
Kh_MG_1	Khiriya	Moderate_intensity	120.597	16	4.6	48	15.84	28	1.99	0.07	3941
Kh_MG_2	Khiriya	Moderate_intensity	121.6	13	4.6	48	15.84	28	1.99	0.07	3942
Kh_MG_3	Khiriya	Moderate_intensity	148.31	13	4.6	48	15.84	28	1.99	0.07	3942
Kh_MG_4	Khiriya	Moderate_intensity	114.241	12	4.6	48	15.84	28	1.99	0.07	3939
Kh_MG_5	Khiriya	Moderate_intensity	120.597	9	4.6	48	15.84	28	1.99	0.07	3941
Kh_MG_6	Khiriya	Moderate_intensity	121.6	11	4.6	48	15.84	28	1.99	0.07	3940
Kh_MG_7	Khiriya	Moderate_intensity	148.31	13	4.6	48	15.84	28	1.99	0.07	3937
Kh_MG_8	Khiriya	Moderate_intensity	114.241	13	4.6	48	15.84	28	1.99	0.07	3938
Kh_MG_9	Khiriya	Moderate_intensity	120.597	15	4.6	48	15.84	28	1.99	0.07	3935
Kh_MG_10	Khiriya	Moderate_intensity	121.6	11	4.6	48	15.84	28	1.99	0.07	3936
Kh_MG_11	Khiriya	Moderate_intensity	148.31	8	4.6	48	15.84	28	1.99	0.07	3934
Kh_MG_12	Khiriya	Moderate_intensity	114.241	10	4.6	48	15.84	28	1.99	0.07	3934
Kh_NG_1	Khiriya	No_grazing	121.207	18	4.5	38	7.56	53	0.6	1	3737
Kh_NG_2	Khiriya	No_grazing	61.736	11	4.5	38	7.56	53	0.6	1	3738
Kh_NG_3	Khiriya	No_grazing	465.848	7	4.5	38	7.56	53	0.6	1	3740
Kh_NG_4	Khiriya	No_grazing	226.016	8	4.5	38	7.56	53	0.6	1	3739
Kh_NG_5	Khiriya	No_grazing	121.207	10	4.5	38	7.56	53	0.6	1	3735
Kh_NG_6	Khiriya	No_grazing	61.736	11	4.5	38	7.56	53	0.6	1	3734
Kh_NG_7	Khiriya	No_grazing	465.848	6	4.5	38	7.56	53	0.6	1	3735
Kh_NG_8	Khiriya	No_grazing	226.016	8	4.5	38	7.56	53	0.6	1	3740
Kh_NG_9	Khiriya	No_grazing	121.207	13	4.5	38	7.56	53	0.6	1	3741
Kh_NG_10	Khiriya	No_grazing	61.736	8	4.5	38	7.56	53	0.6	1	3734
Kh_NG_11	Khiriya	No_grazing	465.848	11	4.5	38	7.56	53	0.6	1	3735
Kh_NG_12	Khiriya	No_grazing	226.016	9	4.5	38	7.56	53	0.6	1	3739
Kh_HG_1	Khiriya	High_intensity	165.641	11	4.8	89	5.03	13.5	0.6	2.53	3791
Kh_HG_2	Khiriya	High_intensity	80.198	8	4.8	89	5.03	13.5	0.6	2.53	3791
Kh_HG_3	Khiriya	High_intensity	130.182	13	4.8	89	5.03	13.5	0.6	2.53	3789
Kh_HG_4	Khiriya	High_intensity	116.308	9	4.8	89	5.03	13.5	0.6	2.53	3789
Kh_HG_5	Khiriya	High_intensity	165.641	7	4.8	89	5.03	13.5	0.6	2.53	3790
Kh_HG_6	Khiriya	High_intensity	80.198	9	4.8	89	5.03	13.5	0.6	2.53	3789
Kh_HG_7	Khiriya	High_intensity	130.182	11	4.8	89	5.03	13.5	0.6	2.53	3790
Kh_HG_8	Khiriya	High_intensity	116.308	12	4.8	89	5.03	13.5	0.6	2.53	3789
Kh_HG_9	Khiriya	High_intensity	165.641	10	4.8	89	5.03	13.5	0.6	2.53	3795
Kh_HG_10	Khiriya	High_intensity	80.198	10	4.8	89	5.03	13.5	0.6	2.53	3796
Kh_HG_11	Khiriya	High_intensity	130.182	6	4.8	89	5.03	13.5	0.6	2.53	3795
Kh_HG_12	Khiriya	High_intensity	116.308	5	4.8	89	5.03	13.5	0.6	2.53	3794
